# Supplementary material for: An intergenerational androgenic mechanism of female intrasexual competition in the cooperatively breeding meerkat
Source: Nat Commun. 2021 Dec 17;12:7332. doi: 10.1038/s41467-021-27496-x (PMC8683399; doi:10.1038/s41467-021-27496-x)
Supplement: Supplementary file 4 — Source Data [file 41467_2021_27496_MOESM4_ESM.xlsx]

## Sheet: Fig1a (and Fig S2a)
Rank	Preg.stage	A4.ng.ml
Dominant	LP	23.736
Dominant	LP	28.616
Dominant	LP	52.904
Dominant	LP	35.382
Dominant	LP	29.088
Dominant	LP	29.872
Dominant	EP	50.676
Dominant	LP	19.59
Dominant	MP	26.704
Dominant	LP	27.532
Dominant	LP	16.492
Dominant	EP	8.7
Dominant	LP	25.784
Dominant	MP	18.396
Dominant	LP	47.736
Dominant	MP	10.624
Dominant	EP	8.168
Dominant	LP	15.548
Dominant	EP	18.56
Dominant	LP	61.32
Dominant	LP	14.408
Dominant	EP	11.324
Dominant	LP	31.304
Dominant	MP	5.856
Dominant	MP	14.8
Dominant	MP	17.608
Subordinate	LP	8.392
Subordinate	LP	2.493
Subordinate	LP	1.26
Subordinate	LP	27.148
Subordinate	MP	1.488
Subordinate	EP	6.638
Subordinate	LP	2.28
Subordinate	MP	1.056
Subordinate	MP	1.5
Subordinate	EP	2.376
Subordinate	EP	2.612
Subordinate	MP	4.16
Subordinate	LP	6.872
Subordinate	MP	2.932
Subordinate	MP	1.152
Subordinate	EP	1.596
Subordinate	LP	0.726
Subordinate	LP	30.724
Subordinate	EP	5.768
Subordinate	MP	5.064
Subordinate	LP	0.526

## Sheet: Fig1b (and Fig S2b)
Rank	Preg.stage	T.ng.ml
Dominant	LP	4.816
Dominant	LP	10.6296
Dominant	LP	21.9072
Dominant	LP	9.294
Dominant	LP	7.104
Dominant	LP	2.388
Dominant	EP	11.064
Dominant	LP	1.956
Dominant	MP	13.488
Dominant	LP	2.158
Dominant	LP	1.744
Dominant	EP	7.62
Dominant	LP	13.292
Dominant	MP	16.539
Dominant	LP	31.602
Dominant	MP	20.79
Dominant	EP	0.6912
Dominant	LP	2.106
Dominant	EP	11.3
Dominant	LP	31.24
Dominant	LP	24.5808
Dominant	EP	0.612
Dominant	LP	20.652
Dominant	MP	9.324
Dominant	MP	1.18
Dominant	MP	1.7325
Subordinate	LP	1.684
Subordinate	LP	3.368
Subordinate	LP	1.306
Subordinate	LP	8.42
Subordinate	MP	0.612
Subordinate	EP	11.156
Subordinate	LP	5.24
Subordinate	MP	1.612
Subordinate	MP	3.104
Subordinate	EP	8.425
Subordinate	MP	6.052
Subordinate	LP	3.902
Subordinate	MP	9.196
Subordinate	MP	5.608
Subordinate	EP	0.5928
Subordinate	MP	5.454
Subordinate	LP	0.21
Subordinate	LP	10.97
Subordinate	EP	0.022
Subordinate	MP	4.776
Subordinate	LP	0.248

## Sheet: Fig1c (and Fig S2c)
Rank	Preg.Stage	ng.g.feces
Dominant	MP	138.2
Dominant	MP	88.925
Dominant	MP	150.2
Dominant	MP	229.2
Subordinate	LP	74.375
Dominant	LP	133.4
Dominant	LP	227
Dominant	LP	220.4
Dominant	LP	224
Dominant	LP	45.45
Dominant	LP	201.95
Subordinate	LP	166
Dominant	PP	91.867
Dominant	MP	111.1
Dominant	LP	312.3
Dominant	LP	103.167
Dominant	LP	132.45
Subordinate	PP	44.275
Dominant	PP	100.4
Dominant	PP	104.1
Dominant	PP	90.4
Dominant	PP	98.3
Dominant	PP	67.925
Subordinate	PP	126.35
Dominant	PP	85.967
Dominant	MP	65.05
Dominant	PP	56.567
Dominant	LP	443.1
Dominant	PP	180.8
Dominant	PP	232.05
Dominant	PP	80.75
Dominant	PP	171.133
Dominant	LP	78.9
Dominant	LP	363
Dominant	LP	175.9
Dominant	LP	61.75
Subordinate	LP	139.3
Dominant	LP	224.4
Dominant	LP	142.9
Subordinate	LP	264.9
Dominant	PP	269.9
Subordinate	PP	295.95
Subordinate	PP	86.067
Subordinate	PP	61.25
Subordinate	LP	117.867
Subordinate	PP	43.5
Dominant	LP	227.25
Dominant	LP	142.8
Dominant	LP	227.675
Dominant	LP	127.225
Dominant	LP	167.5
Dominant	PP	174.433
Dominant	LP	81.8
Dominant	PP	62.4
Dominant	LP	209.4
Dominant	PP	273.8
Dominant	LP	149.3
Dominant	LP	66.233
Dominant	PP	34.95
Dominant	LP	164.4
Dominant	PP	245.633
Dominant	LP	239.75
Dominant	LP	107.433
Dominant	LP	67.967
Dominant	PP	48.2
Dominant	PP	402.867
Dominant	LP	129.167
Dominant	PP	117.9
Subordinate	MP	175.75
Subordinate	MP	42.1
Dominant	MP	376.9
Dominant	PP	39.514
Dominant	MP	115.8
Dominant	PP	60.925
Dominant	MP	76.225
Dominant	MP	221.575
Subordinate	LP	164.2
Dominant	MP	289.6
Subordinate	LP	139.65
Dominant	LP	358.55
Subordinate	LP	75.65
Dominant	MP	223.375
Subordinate	LP	121
Subordinate	LP	191.55
Subordinate	LP	59.425
Subordinate	PP	32.35
Subordinate	PP	85.875
Subordinate	PP	125.95
Dominant	LP	108.25
Subordinate	PP	30.9
Subordinate	PP	45.925
Dominant	LP	155.275
Subordinate	PP	92.375
Subordinate	LP	316.3
Subordinate	PP	55.825
Subordinate	LP	197.375
Subordinate	LP	16.375
Dominant	MP	68.9
Dominant	MP	51.225
Dominant	MP	119.35
Dominant	MP	33.633
Dominant	MP	131.35
Dominant	LP	43.238
Dominant	LP	183.05
Dominant	MP	115.95
Dominant	LP	365.9
Dominant	MP	37.963
Subordinate	MP	97.675
Subordinate	LP	27.85
Dominant	LP	163.075
Dominant	PP	206.5
Subordinate	LP	86.9
Dominant	PP	148.375
Subordinate	LP	176.1
Subordinate	MP	82.85
Subordinate	PP	18.35
Dominant	MP	59.7
Dominant	LP	154.75
Subordinate	PP	11.95
Dominant	MP	109.325
Dominant	MP	146.8
Dominant	MP	138.35
Dominant	LP	28.025
Subordinate	LP	87.033
Subordinate	LP	59.4
Subordinate	PP	57.1
Subordinate	PP	52.433
Subordinate	PP	38.15
Dominant	PP	256
Subordinate	LP	22.6
Subordinate	MP	57.4
Subordinate	LP	40.6
Subordinate	MP	253.4
Subordinate	LP	183.35
Subordinate	LP	224.35
Subordinate	PP	154.1
Subordinate	MP	61.1
Subordinate	MP	160.4

## Sheet: Fig1d-f
Rank	Preg.stage	Location	Focal.Length.Hour	Initiate.HIA.Rate	Initiate.Food.Competition.Rate	Receive.prosocial.Rate
Subordinate	LP	Burrow	0.0388889	0	na	0
Subordinate	LP	Forage	0.546944	0	0	na
Subordinate	LP	Forage	0.209167	0	0	na
Subordinate	LP	Forage	0.346944	0	0	na
Subordinate	LP	Forage	0.663333	0	0	na
Subordinate	LP	Burrow	0.0386111	0	na	0
Subordinate	LP	Burrow	0.0569444	0	na	1
Subordinate	LP	Forage	0.293056	0	0	na
Subordinate	LP	Forage	0.348333	0	0	na
Subordinate	LP	Forage	0.397222	0	0	na
Subordinate	LP	Burrow	0.0711111	0	na	0
Subordinate	LP	Burrow	0.0716667	0	na	0
Subordinate	LP	Burrow	0.06	0	na	0
Subordinate	PP	Forage	0.586389	0	0	na
Subordinate	PP	Forage	0.265833	0	0	na
Subordinate	PP	Forage	0.104722	0	0	na
Subordinate	PP	Burrow	0.0358333	0	na	0
Subordinate	PP	Forage	0.317222	0	0	na
Subordinate	PP	Forage	0.227778	3	0	na
Subordinate	PP	Burrow	0.0541667	0	na	0
Subordinate	PP	Forage	0.491667	2	0	na
Subordinate	PP	Forage	0.259722	0	0	na
Dominant	LP	Forage	0.426944	1	0	na
Dominant	LP	Forage	0.5175	6	0	na
Dominant	LP	Forage	0.0666667	3	0	na
Dominant	LP	Forage	0.111111	4	0	na
Dominant	LP	Forage	0.258889	0	0	na
Dominant	LP	Burrow	0.119722	0	na	4
Dominant	LP	Forage	0.771667	3	0	na
Dominant	LP	Forage	0.144444	0	0	na
Dominant	LP	Forage	0.34	11	1	na
Dominant	LP	Forage	0.351111	11	2	na
Dominant	LP	Forage	0.238333	0	0	na
Dominant	LP	Burrow	0.0641667	0	na	2
Dominant	LP	Burrow	0.1125	0	na	5
Dominant	LP	Forage	0.643333	6	0	na
Dominant	LP	Forage	0.498056	5	1	na
Dominant	LP	Forage	0.296389	1	0	na
Dominant	LP	Burrow	0.0583333	2	na	0
Dominant	LP	Forage	0.4725	9	1	na
Dominant	LP	Forage	0.497222	1	0	na
Dominant	LP	Forage	0.243056	2	0	na
Dominant	LP	Burrow	0.0858333	0	na	5
Dominant	LP	Burrow	0.0869444	2	na	5
Dominant	LP	Burrow	0.0805556	0	na	2
Dominant	LP	Burrow	0.0758333	0	na	6
Dominant	PP	Burrow	0.0886111	0	na	4
Dominant	PP	Forage	0.569167	11	2	na
Dominant	PP	Forage	0.393889	3	0	na
Dominant	PP	Forage	0.185833	2	1	na
Dominant	PP	Forage	0.275	7	3	na
Dominant	PP	Forage	0.356944	1	0	na
Dominant	PP	Forage	0.0808333	0	0	na
Dominant	PP	Forage	0.551111	6	1	na
Dominant	PP	Forage	0.340278	1	0	na
Dominant	PP	Forage	0.191667	0	0	na
Dominant	PP	Burrow	0.0936111	0	na	3
Dominant	PP	Forage	0.516389	1	1	na
Dominant	PP	Forage	0.504722	3	0	na
Dominant	PP	Forage	0.524722	2	0	na
Dominant	PP	Forage	0.214722	0	0	na
Dominant	PP	Burrow	0.0952778	0	na	2
Dominant	PP	Burrow	0.0288889	1	na	4
Dominant	PP	Forage	0.572778	0	0	na
Dominant	PP	Forage	0.2425	1	0	na
Dominant	PP	Forage	0.140833	0	0	na
Dominant	PP	Burrow	0.0280556	0	na	1
Dominant	PP	Burrow	0.207778	0	na	5
Dominant	PP	Burrow	0.0180556	0	na	0
Dominant	PP	Burrow	0.103056	0	na	1
Dominant	PP	Forage	0.495	0	0	na
Dominant	PP	Forage	0.500278	1	1	na
Dominant	PP	Forage	0.254444	1	1	na
Dominant	LP	Forage	0.483889	0	0	na
Dominant	LP	Forage	0.162778	0	0	na
Dominant	LP	Forage	0.18	0	0	na
Dominant	LP	Forage	0.248611	0	0	na
Dominant	LP	Forage	0.508889	4	0	na
Dominant	LP	Forage	0.323333	0	0	na
Dominant	PP	Burrow	0.0619444	3	na	4
Dominant	PP	Forage	0.509444	2	1	na
Dominant	PP	Forage	0.491389	3	0	na
Dominant	PP	Forage	0.246667	0	0	na
Dominant	PP	Forage	0.248889	0	0	na
Dominant	PP	Burrow	0.085	0	na	0
Dominant	PP	Forage	0.501389	1	0	na
Dominant	PP	Forage	0.484444	0	0	na
Dominant	PP	Forage	0.485	1	1	na
Dominant	PP	Forage	0.2175	0	0	na
Dominant	PP	Burrow	0.0838889	0	na	0
Dominant	PP	Forage	0.366389	0	0	na
Dominant	PP	Forage	0.385556	0	0	na
Dominant	PP	Forage	0.174167	0	0	na
Dominant	PP	Forage	0.25	0	0	na
Dominant	PP	Forage	0.230278	0	0	na
Dominant	PP	Forage	0.25	0	0	na
Dominant	LP	Burrow	0.0458333	0	na	2
Dominant	LP	Forage	0.479722	1	0	na
Dominant	LP	Forage	0.288333	0	0	na
Dominant	LP	Forage	0.248611	0	0	na
Dominant	LP	Forage	0.251944	0	0	na
Dominant	LP	Forage	0.469444	2	1	na
Dominant	LP	Forage	0.551944	1	1	na
Dominant	LP	Forage	0.250556	0	0	na
Dominant	LP	Burrow	0.0941667	1	na	1
Dominant	LP	Forage	0.525	0	0	na
Dominant	LP	Forage	0.514722	1	0	na
Dominant	LP	Burrow	0.0938889	0	na	1
Dominant	LP	Burrow	0.0272222	0	na	2
Dominant	LP	Burrow	0.147222	0	na	0
Dominant	LP	Forage	0.500556	0	0	na
Dominant	LP	Forage	0.483056	2	1	na
Dominant	LP	Forage	0.273333	1	1	na
Dominant	LP	Forage	0.513889	2	1	na
Dominant	LP	Forage	0.427222	3	0	na
Dominant	LP	Forage	0.301667	0	0	na
Dominant	LP	Forage	0.217222	1	0	na
Dominant	LP	Forage	0.640278	0	0	na
Dominant	LP	Forage	0.529167	0	0	na
Dominant	PP	Burrow	0.0577778	0	na	1
Dominant	PP	Forage	0.283333	2	0	na
Dominant	PP	Forage	0.469167	0	0	na
Dominant	PP	Forage	0.340278	0	0	na
Dominant	PP	Burrow	0.0655556	0	na	3
Dominant	PP	Burrow	0.0155556	0	na	3
Dominant	PP	Forage	0.299167	0	0	na
Dominant	PP	Forage	0.281667	0	0	na
Dominant	PP	Burrow	0.0477778	0	na	3
Dominant	PP	Burrow	0.0725	0	na	0
Dominant	PP	Forage	0.536389	0	0	na
Dominant	PP	Forage	0.265556	5	2	na
Dominant	PP	Forage	0.358611	0	0	na
Dominant	PP	Burrow	0.118611	0	na	0
Dominant	PP	Burrow	0.0219444	0	na	0
Dominant	PP	Burrow	0.0386111	0	na	0
Dominant	PP	Burrow	0.134167	1	na	0
Dominant	PP	Forage	0.500556	0	0	na
Dominant	PP	Forage	0.546111	0	0	na
Dominant	PP	Forage	0.566111	0	0	na
Dominant	PP	Forage	0.157778	0	0	na
Dominant	PP	Forage	0.171944	0	0	na
Dominant	PP	Burrow	0.0947222	0	na	0
Dominant	LP	Forage	0.534722	1	0	na
Dominant	LP	Burrow	0.103889	0	na	6
Dominant	LP	Forage	0.590278	1	0	na
Dominant	LP	Forage	0.312222	0	0	na
Dominant	LP	Forage	0.288611	0	0	na
Dominant	LP	Forage	0.154167	0	0	na
Dominant	LP	Burrow	0.1375	0	na	3
Dominant	LP	Burrow	0.0769444	0	na	0
Dominant	LP	Forage	0.323056	0	0	na
Dominant	LP	Forage	0.0544444	0	0	na
Dominant	LP	Burrow	0.0402778	0	na	2
Dominant	LP	Burrow	0.1075	0	na	13
Dominant	LP	Forage	0.517778	0	0	na
Dominant	LP	Forage	0.411111	13	0	na
Dominant	LP	Forage	0.180833	0	0	na
Dominant	LP	Forage	0.274722	3	1	na
Dominant	LP	Forage	0.261111	0	0	na
Dominant	LP	Burrow	0.0758333	0	na	2
Subordinate	MP	Forage	0.196111	0	0	na
Subordinate	MP	Forage	0.443333	0	0	na
Subordinate	MP	Forage	0.243889	0	0	na
Subordinate	MP	Forage	0.243889	0	0	na
Subordinate	MP	Forage	0.439722	1	0	na
Subordinate	MP	Forage	0.689444	0	0	na
Subordinate	MP	Forage	0.245	0	0	na
Dominant	LP	Burrow	0.0611111	0	na	0
Dominant	LP	Forage	0.529722	0	0	na
Dominant	LP	Burrow	0.126111	2	na	4
Dominant	LP	Forage	0.256667	0	0	na
Dominant	LP	Forage	0.281944	6	4	na
Dominant	LP	Burrow	0.0797222	0	na	2
Dominant	LP	Burrow	0.143333	0	na	10
Dominant	LP	Burrow	0.0836111	0	na	4
Dominant	LP	Forage	0.524444	2	0	na
Dominant	LP	Forage	0.298889	0	0	na
Dominant	LP	Forage	0.1775	0	0	na
Dominant	LP	Burrow	0.0355556	0	na	0
Dominant	LP	Burrow	0.0991667	0	na	0
Dominant	LP	Forage	0.426667	2	2	na
Dominant	LP	Forage	0.315278	8	1	na
Dominant	LP	Forage	0.4225	6	3	na
Dominant	LP	Burrow	0.0675	0	na	0
Dominant	LP	Forage	0.4875	4	1	na
Dominant	LP	Forage	0.578333	0	0	na
Dominant	LP	Burrow	0.105833	0	na	3
Dominant	LP	Forage	0.483333	1	0	na
Dominant	LP	Burrow	0.0755556	0	na	0
Dominant	LP	Forage	0.591667	2	1	na
Dominant	LP	Forage	0.459444	1	1	na
Dominant	LP	Forage	0.274722	0	0	na
Dominant	LP	Forage	0.175	0	0	na
Dominant	LP	Burrow	0.110278	0	na	5
Dominant	LP	Burrow	0.0858333	0	na	0
Dominant	LP	Forage	0.531389	3	0	na
Dominant	LP	Forage	0.426667	3	1	na
Dominant	LP	Burrow	0.0844444	0	na	0
Dominant	PP	Burrow	0.0722222	0	na	0
Dominant	PP	Burrow	0.0916667	1	na	4
Dominant	PP	Burrow	0.0636111	0	na	0
Dominant	PP	Forage	0.501111	1	0	na
Dominant	PP	Forage	0.424167	0	0	na
Dominant	MP	Burrow	0.105	0	na	2
Dominant	MP	Burrow	0.0897222	1	na	0
Dominant	MP	Forage	0.552778	0	0	na
Dominant	MP	Forage	0.494722	0	0	na
Dominant	MP	Forage	0.446667	0	0	na
Dominant	MP	Forage	0.250556	0	0	na
Dominant	MP	Forage	0.217778	0	0	na
Dominant	MP	Burrow	0.085	0	na	0
Dominant	LP	Burrow	0.0780556	0	na	2
Dominant	LP	Burrow	0.156111	0	na	0
Dominant	LP	Forage	0.529722	0	0	na
Dominant	LP	Forage	0.255278	0	0	na
Dominant	LP	Forage	0.241667	0	0	na
Dominant	LP	Forage	0.254167	0	0	na
Dominant	LP	Burrow	0.0191667	0	na	0
Dominant	LP	Burrow	0.0375	0	na	0
Dominant	LP	Forage	0.512778	1	0	na
Dominant	LP	Forage	0.493056	1	0	na
Dominant	LP	Forage	0.506111	0	0	na
Dominant	LP	Forage	0.189722	0	0	na
Dominant	LP	Forage	0.165278	0	0	na
Dominant	LP	Burrow	0.0844444	0	na	0
Dominant	LP	Burrow	0.0175	0	na	0
Dominant	LP	Forage	0.476667	0	0	na
Dominant	LP	Forage	0.495	0	0	na
Dominant	LP	Forage	0.516944	0	0	na
Dominant	LP	Burrow	0.17	0	na	0
Dominant	LP	Burrow	0.132778	0	na	0
Subordinate	MP	Forage	0.353611	0	0	na
Subordinate	MP	Burrow	0.0505556	0	na	0
Subordinate	MP	Forage	0.506389	0	0	na
Subordinate	MP	Burrow	0.0297222	0	na	0
Subordinate	MP	Burrow	0.085	0	na	0
Subordinate	LP	Burrow	0.0369444	0	na	0
Subordinate	LP	Forage	0.555278	0	0	na
Subordinate	LP	Forage	0.306111	0	0	na
Subordinate	LP	Forage	0.365556	0	0	na
Subordinate	LP	Burrow	0.0441667	0	na	0
Dominant	LP	Burrow	0.0994444	0	na	0
Dominant	LP	Forage	0.536667	3	1	na
Dominant	LP	Forage	0.533889	0	0	na
Dominant	LP	Forage	0.284167	0	0	na
Dominant	LP	Forage	0.238056	1	1	na
Dominant	LP	Forage	0.474722	0	0	na
Dominant	LP	Forage	0.495278	2	1	na
Dominant	LP	Forage	0.318889	0	0	na
Dominant	LP	Forage	0.240278	0	0	na
Dominant	LP	Forage	0.251944	0	0	na
Dominant	LP	Burrow	0.0811111	0	na	1
Dominant	LP	Forage	0.51	2	0	na
Dominant	LP	Forage	0.245556	1	0	na
Dominant	LP	Forage	0.258611	0	0	na
Dominant	LP	Burrow	0.0855556	0	na	2
Dominant	LP	Burrow	0.0202778	0	na	0
Dominant	LP	Forage	0.588056	1	0	na
Dominant	LP	Forage	0.520556	1	0	na
Dominant	LP	Forage	0.258056	1	1	na
Dominant	LP	Forage	0.27	0	0	na
Dominant	LP	Forage	0.259722	0	0	na
Dominant	LP	Forage	0.172778	0	0	na
Dominant	LP	Burrow	0.0991667	2	na	1
Dominant	LP	Burrow	0.0980556	0	na	2
Dominant	LP	Burrow	0.0777778	1	na	8
Dominant	LP	Burrow	0.105556	0	na	6
Dominant	LP	Burrow	0.115556	1	na	1
Dominant	LP	Burrow	0.0747222	0	na	3
Dominant	LP	Burrow	0.0588889	0	na	6
Dominant	LP	Forage	0.49	0	0	na
Dominant	LP	Forage	0.628611	3	1	na
Dominant	LP	Forage	0.241667	0	0	na
Dominant	LP	Forage	0.217222	0	0	na
Dominant	PP	Forage	0.677778	0	0	na
Dominant	PP	Forage	0.644167	0	0	na
Dominant	PP	Forage	0.183056	2	0	na
Dominant	PP	Burrow	0.124167	0	na	6
Dominant	PP	Forage	0.636111	5	1	na
Dominant	PP	Forage	0.539167	2	1	na
Dominant	PP	Forage	0.11	1	0	na
Dominant	PP	Forage	0.505278	0	0	na
Dominant	PP	Forage	0.247222	0	0	na
Dominant	PP	Forage	0.129722	0	0	na
Dominant	PP	Forage	0.633056	1	1	na
Dominant	PP	Forage	0.466111	0	0	na
Dominant	PP	Forage	0.287778	2	0	na
Dominant	PP	Forage	0.54	2	0	na
Dominant	PP	Forage	0.220278	0	0	na
Dominant	PP	Forage	0.546944	0	0	na
Dominant	PP	Forage	0.488611	1	1	na
Dominant	PP	Forage	0.329167	2	1	na
Subordinate	MP	Burrow	0.129444	0	na	2
Subordinate	MP	Forage	0.448333	1	0	na
Subordinate	MP	Forage	0.486667	1	1	na
Subordinate	MP	Forage	0.263056	0	0	na
Subordinate	MP	Burrow	0.0802778	0	na	1
Subordinate	LP	Burrow	0.0577778	0	na	1
Subordinate	LP	Forage	0.503889	0	0	na
Subordinate	LP	Forage	0.219167	0	0	na
Subordinate	LP	Burrow	0.0858333	0	na	0
Subordinate	LP	Forage	0.509167	1	0	na
Subordinate	LP	Burrow	0.204167	0	na	1
Subordinate	LP	Burrow	0.0508333	0	na	1
Subordinate	LP	Forage	0.239444	0	0	na
Subordinate	LP	Forage	0.253333	0	0	na
Dominant	MP	Forage	0.523056	0	0	na
Dominant	MP	Forage	0.2325	0	0	na
Dominant	MP	Burrow	0.0366667	0	na	0
Dominant	MP	Burrow	0.06	1	na	0
Dominant	MP	Forage	0.4875	0	0	na
Dominant	MP	Forage	0.495	3	1	na
Dominant	MP	Forage	0.480833	0	0	na
Dominant	MP	Forage	0.501944	2	0	na
Dominant	LP	Burrow	0.114444	1	na	6
Dominant	LP	Forage	0.522222	1	0	na
Dominant	LP	Forage	0.261389	3	2	na
Dominant	LP	Forage	0.546111	0	0	na
Dominant	LP	Forage	0.171111	0	0	na
Dominant	LP	Burrow	0.0916667	1	na	3
Subordinate	LP	Forage	0.458611	0	0	na
Subordinate	LP	Forage	0.457778	0	0	na
Subordinate	LP	Forage	0.353889	0	0	na
Subordinate	LP	Forage	0.335	0	0	na
Subordinate	LP	Forage	0.3275	0	0	na
Subordinate	LP	Forage	0.228611	0	0	na
Subordinate	LP	Forage	0.274167	0	0	na
Subordinate	LP	Burrow	0.100278	0	na	0
Subordinate	LP	Burrow	0.0780556	0	na	2
Subordinate	LP	Forage	0.230556	0	0	na
Subordinate	LP	Forage	0.2775	3	0	na
Subordinate	LP	Forage	0.2125	0	0	na
Subordinate	LP	Forage	0.268333	0	0	na
Subordinate	LP	Forage	0.104444	0	0	na
Subordinate	LP	Forage	0.245278	0	0	na
Dominant	LP	Burrow	0.0613889	2	na	3
Dominant	LP	Forage	0.334444	10	0	na
Dominant	LP	Burrow	0.0605556	0	na	3
Dominant	LP	Burrow	0.0883333	0	na	4
Dominant	LP	Forage	0.348056	2	0	na
Dominant	LP	Forage	0.327778	2	1	na
Dominant	LP	Forage	0.338889	1	0	na
Dominant	LP	Forage	0.233056	0	0	na
Dominant	LP	Burrow	0.0838889	0	na	7
Dominant	LP	Burrow	0.0894444	0	na	0
Dominant	LP	Forage	0.338889	8	1	na
Dominant	LP	Forage	0.0969444	0	0	na
Dominant	LP	Forage	0.265833	0	0	na
Dominant	LP	Forage	0.258611	0	0	na
Dominant	LP	Forage	0.338611	1	1	na
Dominant	LP	Forage	0.366111	2	1	na
Dominant	LP	Forage	0.301111	1	0	na
Dominant	LP	Burrow	0.113611	0	na	1
Dominant	LP	Forage	0.338333	2	0	na
Dominant	LP	Forage	0.341944	1	0	na
Dominant	LP	Forage	0.366111	0	0	na
Dominant	LP	Forage	0.261944	1	0	na
Dominant	LP	Forage	0.275556	4	1	na
Dominant	LP	Burrow	0.0211111	0	na	0
Dominant	PP	Forage	0.334167	4	2	na
Dominant	PP	Forage	0.366944	1	0	na
Dominant	PP	Forage	0.331944	2	2	na
Dominant	PP	Forage	0.356111	6	2	na
Dominant	PP	Forage	0.335556	0	0	na
Dominant	PP	Forage	0.2625	1	1	na
Dominant	PP	Forage	0.158056	1	0	na
Dominant	PP	Forage	0.3325	0	0	na
Dominant	PP	Forage	0.323056	0	0	na
Dominant	PP	Forage	0.231111	0	0	na
Dominant	MP	Burrow	0.0486111	1	na	0
Dominant	MP	Forage	0.348056	0	0	na
Dominant	MP	Forage	0.346944	0	0	na
Dominant	MP	Forage	0.310278	0	0	na
Dominant	LP	Burrow	0.0255556	0	na	0
Dominant	LP	Forage	0.41	0	0	na
Dominant	LP	Forage	0.349444	4	2	na
Dominant	LP	Forage	0.343333	0	0	na
Dominant	LP	Forage	0.337222	0	0	na
Dominant	LP	Forage	0.358333	0	0	na
Dominant	LP	Forage	0.276944	0	0	na
Dominant	LP	Forage	0.106111	0	0	na
Dominant	LP	Burrow	0.0786111	0	na	5
Dominant	LP	Forage	0.263333	1	0	na
Dominant	LP	Forage	0.336111	1	1	na
Dominant	LP	Forage	0.328333	2	1	na
Dominant	LP	Burrow	0.0780556	0	na	0
Dominant	LP	Forage	0.316389	2	1	na
Dominant	LP	Forage	0.3125	0	0	na
Dominant	LP	Forage	0.293056	5	2	na
Dominant	LP	Forage	0.346667	0	0	na
Dominant	LP	Forage	0.265278	0	0	na
Dominant	LP	Forage	0.34	1	0	na
Dominant	LP	Burrow	0.08	0	na	2
Dominant	LP	Forage	0.348056	0	0	na
Dominant	LP	Forage	0.337778	2	1	na
Dominant	LP	Forage	0.384444	0	0	na
Dominant	LP	Forage	0.342222	4	1	na
Dominant	PP	Forage	0.341944	0	0	na
Dominant	PP	Forage	0.357222	0	0	na
Dominant	PP	Forage	0.335833	6	4	na
Dominant	PP	Forage	0.374722	2	1	na
Dominant	PP	Forage	0.374444	0	0	na
Dominant	PP	Forage	0.341667	0	0	na
Dominant	PP	Forage	0.32	1	0	na
Dominant	PP	Forage	0.153889	0	0	na
Dominant	PP	Burrow	0.125	0	na	0
Dominant	PP	Burrow	0.0175	0	na	1
Dominant	PP	Forage	0.343889	0	0	na
Dominant	PP	Forage	0.496667	0	0	na
Dominant	PP	Forage	0.332778	0	0	na
Dominant	PP	Forage	0.250556	4	0	na
Dominant	PP	Forage	0.242778	1	0	na
Dominant	PP	Forage	0.209722	2	0	na
Dominant	PP	Forage	0.284444	1	0	na
Dominant	PP	Forage	0.268333	0	0	na
Dominant	PP	Forage	0.03	0	0	na
Dominant	PP	Forage	0.310278	0	0	na
Dominant	PP	Burrow	0.0938889	0	na	2
Dominant	PP	Forage	0.353056	1	0	na
Dominant	PP	Forage	0.11	0	0	na
Dominant	PP	Forage	0.175	0	0	na
Dominant	PP	Burrow	0.0716667	0	na	0
Dominant	PP	Burrow	0.0705556	0	na	2
Dominant	PP	Forage	0.338889	0	0	na
Dominant	PP	Forage	0.306667	1	0	na
Dominant	PP	Forage	0.346111	0	0	na
Dominant	PP	Forage	0.334722	0	0	na
Dominant	PP	Forage	0.358611	0	0	na
Dominant	PP	Forage	0.199722	0	0	na
Dominant	PP	Forage	0.250556	0	0	na
Dominant	PP	Forage	0.240833	0	0	na
Dominant	LP	Burrow	0.00527778	0	na	2
Dominant	LP	Forage	0.330833	0	0	na
Dominant	LP	Forage	0.200278	0	0	na
Dominant	LP	Forage	0.250833	1	0	na
Dominant	LP	Forage	0.258056	2	0	na
Dominant	LP	Burrow	0.145833	0	na	0
Dominant	LP	Forage	0.330833	1	0	na
Dominant	LP	Forage	0.322222	0	0	na
Dominant	LP	Forage	0.3675	1	0	na
Dominant	LP	Forage	0.351111	0	0	na
Dominant	LP	Forage	0.358056	0	0	na
Dominant	LP	Forage	0.343333	0	0	na
Dominant	LP	Forage	0.2675	6	3	na
Dominant	LP	Forage	0.270556	0	0	na
Dominant	LP	Forage	0.165	0	0	na
Dominant	LP	Forage	0.291111	2	0	na
Dominant	LP	Forage	0.339722	2	0	na
Dominant	LP	Forage	0.3375	1	0	na
Dominant	LP	Forage	0.354722	6	3	na
Dominant	LP	Burrow	0.1225	0	na	0
Dominant	LP	Forage	0.313889	0	0	na
Dominant	LP	Forage	0.349167	10	0	na
Dominant	LP	Forage	0.337778	0	0	na
Dominant	LP	Burrow	0.0977778	0	na	1
Dominant	LP	Burrow	0.0963889	0	na	0
Dominant	LP	Forage	0.350833	2	0	na
Dominant	LP	Forage	0.358333	0	0	na
Dominant	LP	Forage	0.366944	0	0	na
Dominant	LP	Forage	0.0647222	0	0	na
Dominant	LP	Forage	0.303056	0	0	na
Dominant	LP	Forage	0.276111	0	0	na
Dominant	LP	Burrow	0.0741667	0	na	2
Dominant	LP	Burrow	0.0744444	0	na	4
Dominant	LP	Burrow	0.0833333	0	na	0
Dominant	LP	Forage	0.302222	0	0	na
Dominant	LP	Forage	0.2875	0	0	na
Dominant	LP	Forage	0.279722	0	0	na
Dominant	LP	Forage	0.266389	0	0	na
Dominant	LP	Burrow	0.0527778	0	na	0
Dominant	LP	Burrow	0.126944	0	na	1
Dominant	PP	Burrow	0.108333	0	na	3
Dominant	PP	Forage	0.3425	0	0	na
Dominant	PP	Forage	0.3475	2	0	na
Dominant	PP	Forage	0.306389	0	0	na
Dominant	PP	Forage	0.305	0	0	na
Dominant	PP	Forage	0.174722	0	0	na
Dominant	PP	Burrow	0.0988889	0	na	1
Dominant	PP	Forage	0.329167	1	0	na
Dominant	PP	Forage	0.222222	0	0	na
Dominant	PP	Forage	0.269722	0	0	na
Dominant	PP	Forage	0.26	0	0	na
Dominant	PP	Forage	0.408333	0	0	na
Dominant	PP	Forage	0.341667	1	1	na
Dominant	PP	Forage	0.258889	0	0	na
Dominant	PP	Forage	0.266111	0	0	na
Dominant	PP	Burrow	0.0508333	0	na	0
Dominant	PP	Forage	0.338611	1	0	na
Dominant	PP	Forage	0.341389	0	0	na
Dominant	PP	Forage	0.242778	0	0	na
Dominant	PP	Forage	0.246944	0	0	na
Subordinate	LP	Forage	0.413889	0	0	na
Subordinate	LP	Forage	0.278056	0	0	na
Subordinate	LP	Forage	0.315833	0	0	na
Subordinate	LP	Forage	0.211944	0	0	na
Subordinate	LP	Forage	0.346944	0	0	na
Subordinate	LP	Forage	0.261389	0	0	na
Subordinate	LP	Burrow	0.0563889	0	na	0
Subordinate	LP	Forage	0.3125	1	0	na
Subordinate	LP	Forage	0.240278	0	0	na
Subordinate	LP	Forage	0.111944	0	0	na
Subordinate	LP	Forage	0.218889	0	0	na
Subordinate	LP	Forage	0.322778	0	0	na
Subordinate	LP	Forage	0.256111	0	0	na
Dominant	MP	Forage	0.253889	0	0	na
Dominant	MP	Forage	0.152778	0	0	na
Dominant	MP	Forage	0.353611	0	0	na
Dominant	MP	Forage	0.320833	2	0	na
Dominant	MP	Forage	0.280278	0	0	na
Dominant	MP	Forage	0.334167	2	0	na
Dominant	MP	Burrow	0.0625	0	na	2
Dominant	MP	Forage	0.343333	0	0	na
Dominant	LP	Burrow	0.0955556	0	na	5
Dominant	LP	Forage	0.344444	0	0	na
Dominant	LP	Forage	0.207222	0	0	na
Dominant	LP	Forage	0.246111	0	0	na
Dominant	LP	Forage	0.264722	1	0	na
Dominant	LP	Burrow	0.0530556	0	na	0
Dominant	LP	Forage	0.341389	0	0	na
Dominant	LP	Forage	0.360556	0	0	na
Dominant	LP	Forage	0.308056	0	0	na
Dominant	LP	Forage	0.218611	0	0	na
Dominant	LP	Forage	0.262222	0	0	na
Dominant	LP	Forage	0.349167	0	0	na
Dominant	LP	Forage	0.3425	0	0	na
Dominant	LP	Forage	0.241111	1	0	na
Dominant	LP	Forage	0.337222	0	0	na
Dominant	LP	Forage	0.338333	0	0	na
Dominant	LP	Forage	0.338333	0	0	na
Dominant	LP	Forage	0.267222	0	0	na
Dominant	LP	Forage	0.272222	0	0	na
Dominant	LP	Forage	0.238333	0	0	na
Dominant	LP	Forage	0.258333	0	0	na
Dominant	LP	Burrow	0.0775	0	na	1
Dominant	LP	Burrow	0.104444	0	na	1
Dominant	LP	Forage	0.324167	0	0	na
Dominant	LP	Forage	0.324722	4	1	na
Dominant	LP	Forage	0.324722	1	0	na
Dominant	LP	Forage	0.26	0	0	na
Dominant	LP	Forage	0.298889	0	0	na
Dominant	LP	Burrow	0.0238889	0	na	1
Dominant	LP	Burrow	0.0619444	0	na	1
Dominant	LP	Forage	0.275278	0	0	na
Dominant	LP	Forage	0.251667	0	0	na
Dominant	LP	Burrow	0.0925	0	na	0
Dominant	LP	Forage	0.26	0	0	na
Dominant	LP	Forage	0.246667	1	0	na
Dominant	LP	Forage	0.174167	1	0	na
Dominant	LP	Forage	0.333056	0	0	na
Dominant	LP	Forage	0.358056	1	0	na
Dominant	LP	Forage	0.283611	0	0	na
Dominant	LP	Forage	0.253056	0	0	na
Dominant	LP	Burrow	0.055	0	na	6
Dominant	MP	Forage	0.327222	2	0	na
Dominant	MP	Burrow	0.0680556	0	na	0
Dominant	MP	Forage	0.306667	0	0	na
Dominant	MP	Forage	0.362222	1	0	na
Dominant	MP	Forage	0.336389	1	1	na
Dominant	MP	Forage	0.326111	1	0	na
Dominant	MP	Forage	0.225	0	0	na
Dominant	MP	Forage	0.264444	1	0	na
Dominant	MP	Forage	0.3375	0	0	na
Dominant	MP	Forage	0.335833	0	0	na
Dominant	MP	Forage	0.214722	1	1	na
Dominant	MP	Forage	0.338056	1	0	na
Dominant	MP	Forage	0.335	0	0	na
Dominant	MP	Forage	0.112778	0	0	na
Dominant	MP	Forage	0.249167	0	0	na
Subordinate	PP	Forage	0.267778	0	0	na
Subordinate	PP	Forage	0.246389	0	0	na
Subordinate	PP	Forage	0.335	1	0	na
Subordinate	PP	Forage	0.221389	0	0	na
Subordinate	PP	Forage	0.253611	0	0	na
Subordinate	PP	Forage	0.253889	0	0	na
Subordinate	PP	Forage	0.253333	0	0	na
Subordinate	PP	Forage	0.256111	0	0	na
Dominant	MP	Burrow	0.0336111	0	na	0
Dominant	MP	Forage	0.350833	3	1	na
Dominant	MP	Forage	0.365833	0	0	na
Dominant	MP	Forage	0.379167	0	0	na
Dominant	MP	Forage	0.244444	0	0	na
Dominant	MP	Forage	0.3425	3	0	na
Dominant	MP	Forage	0.368889	0	0	na
Dominant	MP	Forage	0.318611	0	0	na
Dominant	MP	Forage	0.225833	0	0	na
Dominant	MP	Forage	0.268333	1	0	na
Dominant	MP	Burrow	0.0483333	0	na	0
Dominant	MP	Forage	0.325556	0	0	na
Dominant	MP	Forage	0.263333	0	0	na
Dominant	MP	Forage	0.248889	0	0	na
Dominant	MP	Forage	0.254722	0	0	na
Dominant	MP	Burrow	0.0875	0	na	0
Dominant	MP	Forage	0.398056	0	0	na
Dominant	MP	Forage	0.255278	0	0	na
Dominant	MP	Forage	0.202222	0	0	na
Dominant	LP	Forage	0.257778	0	0	na
Dominant	LP	Forage	0.251944	0	0	na
Dominant	LP	Forage	0.335833	0	0	na
Dominant	LP	Forage	0.339444	0	0	na
Dominant	LP	Forage	0.176944	0	0	na
Dominant	LP	Forage	0.203889	0	0	na
Dominant	LP	Forage	0.298333	0	0	na
Dominant	LP	Forage	0.257222	0	0	na
Dominant	LP	Burrow	0.0261111	0	na	1
Dominant	LP	Forage	0.330556	1	0	na
Dominant	LP	Forage	0.350556	0	0	na
Dominant	LP	Forage	0.331944	0	0	na
Dominant	LP	Forage	0.259444	0	0	na
Dominant	LP	Burrow	0.0727778	0	na	2
Subordinate	LP	Forage	0.341944	1	0	na
Subordinate	LP	Forage	0.244722	1	1	na
Subordinate	LP	Forage	0.251111	0	0	na
Subordinate	LP	Forage	0.2475	0	0	na
Subordinate	LP	Forage	0.254444	0	0	na
Subordinate	LP	Forage	0.239444	0	0	na
Subordinate	LP	Burrow	0.0663889	0	na	0
Subordinate	LP	Forage	0.381944	0	0	na
Subordinate	LP	Forage	0.319167	0	0	na
Subordinate	LP	Forage	0.341667	0	0	na
Subordinate	LP	Forage	0.346389	0	0	na
Subordinate	LP	Burrow	0.0938889	0	na	2
Subordinate	LP	Burrow	0.0422222	0	na	1
Dominant	PP	Forage	0.323611	0	0	na
Dominant	PP	Forage	0.371667	0	0	na
Dominant	PP	Forage	0.323889	0	0	na
Dominant	PP	Forage	0.25	0	0	na
Dominant	PP	Forage	0.355833	3	0	na
Dominant	PP	Forage	0.328889	1	1	na
Dominant	PP	Forage	0.329444	0	0	na
Dominant	PP	Forage	0.325	0	0	na
Dominant	PP	Forage	0.329167	0	0	na
Subordinate	MP	Forage	0.3425	0	0	na
Subordinate	MP	Forage	0.340278	0	0	na
Subordinate	MP	Burrow	0.0988889	0	na	3
Subordinate	MP	Forage	0.363333	0	0	na
Subordinate	MP	Forage	0.323611	4	1	na
Subordinate	MP	Forage	0.251111	0	0	na
Subordinate	MP	Burrow	0.0838889	0	na	0
Subordinate	MP	Forage	0.370278	1	0	na
Subordinate	MP	Burrow	0.0597222	0	na	0
Subordinate	MP	Forage	0.3575	0	0	na
Subordinate	MP	Forage	0.257778	0	0	na
Subordinate	MP	Forage	0.327778	1	0	na
Subordinate	MP	Burrow	0.0947222	0	na	6
Subordinate	MP	Forage	0.340278	0	0	na
Dominant	MP	Forage	0.239722	0	0	na
Dominant	MP	Burrow	0.0841667	0	na	1
Dominant	MP	Forage	0.313056	0	0	na
Dominant	MP	Forage	0.304444	1	0	na
Dominant	MP	Forage	0.315833	0	0	na
Dominant	MP	Forage	0.322778	0	0	na
Dominant	MP	Forage	0.318611	0	0	na
Dominant	MP	Burrow	0.0744444	2	na	0
Dominant	MP	Forage	0.331111	0	0	na
Dominant	MP	Forage	0.333889	1	0	na
Dominant	MP	Forage	0.234444	0	0	na
Dominant	MP	Burrow	0.0927778	1	na	1
Dominant	MP	Burrow	0.0586111	1	na	1
Dominant	MP	Forage	0.388611	0	0	na
Dominant	MP	Forage	0.306111	0	0	na
Dominant	MP	Forage	0.310556	1	0	na
Dominant	LP	Forage	0.335833	0	0	na
Dominant	LP	Forage	0.24	0	0	na
Dominant	LP	Burrow	0.0919444	0	na	0
Dominant	LP	Forage	0.332778	1	0	na
Dominant	LP	Forage	0.309722	0	0	na
Dominant	LP	Forage	0.341111	0	0	na
Dominant	LP	Forage	0.339167	1	0	na
Dominant	LP	Forage	0.320556	1	1	na
Dominant	LP	Forage	0.274722	1	0	na
Dominant	LP	Forage	0.34	0	0	na
Dominant	LP	Forage	0.340556	0	0	na
Dominant	LP	Burrow	0.0847222	0	na	2
Dominant	LP	Forage	0.349444	0	0	na
Dominant	LP	Burrow	0.0794444	0	na	0
Dominant	LP	Forage	0.34	0	0	na
Dominant	LP	Forage	0.3425	0	0	na
Dominant	PP	Forage	0.341667	0	0	na
Dominant	PP	Forage	0.343333	0	0	na
Dominant	PP	Forage	0.34	0	0	na
Dominant	PP	Forage	0.172778	0	0	na
Dominant	PP	Forage	0.336944	0	0	na
Dominant	PP	Forage	0.331389	0	0	na
Dominant	PP	Forage	0.325556	0	0	na
Dominant	PP	Forage	0.249722	0	0	na
Dominant	PP	Burrow	0.0911111	0	na	0
Dominant	PP	Forage	0.163611	0	0	na
Dominant	LP	Burrow	0.136111	2	na	2
Dominant	LP	Forage	0.345278	0	0	na
Dominant	LP	Forage	0.316944	0	0	na
Dominant	LP	Forage	0.250833	0	0	na
Dominant	LP	Forage	0.245833	0	0	na
Dominant	LP	Forage	0.244167	0	0	na
Dominant	LP	Forage	0.283889	0	0	na
Dominant	LP	Forage	0.275278	0	0	na
Dominant	LP	Forage	0.331389	0	0	na
Dominant	LP	Forage	0.3625	0	0	na
Dominant	MP	Forage	0.3825	3	1	na
Dominant	MP	Burrow	0.0891667	0	na	0
Dominant	MP	Forage	0.251111	1	0	na
Dominant	MP	Forage	0.273333	0	0	na
Dominant	LP	Burrow	0.106944	1	na	2
Dominant	LP	Burrow	0.0652778	0	na	7
Dominant	LP	Forage	0.355833	2	1	na
Dominant	LP	Forage	0.334167	0	0	na
Dominant	LP	Burrow	0.0825	0	na	1
Dominant	LP	Burrow	0.0991667	0	na	0
Dominant	LP	Burrow	0.0711111	1	na	1
Dominant	LP	Forage	0.317778	0	0	na
Dominant	LP	Forage	0.306944	0	0	na
Dominant	LP	Forage	0.299167	0	0	na
Dominant	LP	Burrow	0.0819444	0	na	3
Dominant	LP	Burrow	0.0725	1	na	0
Dominant	LP	Burrow	0.0941667	0	na	0
Dominant	LP	Forage	0.259444	0	0	na
Dominant	LP	Burrow	0.0261111	0	na	2
Dominant	LP	Forage	0.266667	0	0	na
Dominant	LP	Forage	0.0841667	0	0	na
Dominant	LP	Forage	0.348333	0	0	na
Dominant	LP	Forage	0.348333	1	0	na
Dominant	LP	Forage	0.332222	2	0	na
Dominant	LP	Forage	0.338333	0	0	na
Dominant	LP	Forage	0.343333	2	1	na
Dominant	LP	Forage	0.254722	0	0	na
Dominant	LP	Burrow	0.104722	0	na	5
Dominant	LP	Burrow	0.0669444	0	na	0
Dominant	LP	Burrow	0.0777778	0	na	3
Dominant	LP	Forage	0.328333	0	0	na
Dominant	LP	Forage	0.359167	0	0	na
Dominant	LP	Forage	0.332222	0	0	na
Dominant	LP	Forage	0.341667	3	0	na
Dominant	LP	Forage	0.340278	0	0	na
Dominant	LP	Forage	0.345556	1	0	na
Dominant	LP	Forage	0.340833	0	0	na
Dominant	LP	Forage	0.246944	0	0	na
Dominant	LP	Forage	0.249167	0	0	na
Dominant	PP	Forage	0.231667	3	0	na
Dominant	PP	Forage	0.276389	4	0	na
Dominant	PP	Forage	0.254444	5	0	na
Dominant	PP	Forage	0.269444	2	0	na
Dominant	PP	Burrow	0.0975	0	na	0
Dominant	PP	Burrow	0.0888889	0	na	0
Dominant	PP	Burrow	0.0736111	0	na	0
Dominant	PP	Forage	0.265556	1	0	na
Dominant	PP	Forage	0.268611	0	0	na
Dominant	MP	Forage	0.315	0	0	na
Dominant	MP	Forage	0.346111	1	0	na
Dominant	MP	Burrow	0.0486111	1	na	0
Dominant	MP	Burrow	0.0433333	0	na	0
Dominant	MP	Forage	0.205833	1	0	na
Dominant	MP	Forage	0.157222	0	0	na
Dominant	MP	Burrow	0.0869444	0	na	0
Dominant	MP	Burrow	0.0763889	0	na	0
Dominant	MP	Burrow	0.0808333	0	na	0
Dominant	MP	Forage	0.332778	0	0	na
Dominant	MP	Forage	0.324444	0	0	na
Dominant	MP	Forage	0.244722	1	0	na
Dominant	MP	Forage	0.251111	0	0	na
Dominant	MP	Burrow	0.0397222	0	na	0
Dominant	MP	Burrow	0.0972222	0	na	0
Dominant	MP	Forage	0.335278	0	0	na
Dominant	MP	Forage	0.341667	0	0	na
Dominant	MP	Forage	0.333333	0	0	na
Dominant	MP	Forage	0.309444	2	0	na
Dominant	MP	Forage	0.244444	0	0	na
Dominant	MP	Burrow	0.0822222	2	na	0
Dominant	MP	Burrow	0.0916667	2	na	3
Subordinate	LP	Burrow	0.0780556	0	na	1
Subordinate	LP	Forage	0.360833	0	0	na
Subordinate	LP	Forage	0.326389	0	0	na
Subordinate	LP	Forage	0.241667	0	0	na
Subordinate	LP	Burrow	0.0797222	0	na	0
Subordinate	LP	Forage	0.533611	0	0	na
Subordinate	LP	Forage	0.330278	0	0	na
Subordinate	LP	Forage	0.311667	0	0	na
Subordinate	LP	Forage	0.331667	0	0	na
Subordinate	LP	Forage	0.344444	0	0	na
Subordinate	LP	Forage	0.328611	0	0	na
Subordinate	PP	Forage	0.341111	0	0	na
Subordinate	PP	Forage	0.323889	0	0	na
Subordinate	PP	Forage	0.326111	0	0	na
Subordinate	PP	Forage	0.386389	0	0	na
Subordinate	PP	Forage	0.246667	0	0	na
Dominant	MP	Burrow	0.0930556	2	na	2
Dominant	MP	Forage	0.324444	3	1	na
Dominant	MP	Forage	0.324167	0	0	na
Dominant	MP	Forage	0.245	2	0	na
Dominant	MP	Forage	0.237778	0	0	na
Dominant	MP	Burrow	0.0822222	0	na	1
Dominant	MP	Forage	0.335833	1	0	na
Dominant	MP	Forage	0.338056	1	0	na
Dominant	MP	Forage	0.323056	0	0	na
Dominant	MP	Forage	0.334167	1	0	na
Dominant	MP	Forage	0.328056	2	1	na
Dominant	MP	Burrow	0.114167	0	na	3
Dominant	MP	Forage	0.343056	0	0	na
Dominant	MP	Forage	0.340278	0	0	na
Dominant	MP	Forage	0.341667	0	0	na
Dominant	MP	Forage	0.247222	0	0	na
Dominant	MP	Burrow	0.0830556	0	na	4
Dominant	MP	Burrow	0.131111	0	na	1
Dominant	MP	Forage	0.393889	0	0	na
Dominant	MP	Forage	0.352778	1	1	na
Dominant	MP	Forage	0.249167	0	0	na
Dominant	MP	Forage	0.337778	1	0	na
Dominant	LP	Burrow	0.07	0	na	0
Dominant	LP	Burrow	0.0569444	1	na	0
Dominant	LP	Forage	0.345278	1	0	na
Dominant	LP	Forage	0.358889	4	2	na
Dominant	LP	Forage	0.333056	1	0	na
Dominant	LP	Burrow	0.00861111	0	na	0
Dominant	LP	Burrow	0.0952778	0	na	2
Dominant	LP	Burrow	0.0983333	1	na	8
Dominant	LP	Forage	0.350278	0	0	na
Dominant	LP	Forage	0.365833	0	0	na
Dominant	LP	Forage	0.341667	1	0	na
Dominant	LP	Forage	0.341389	1	0	na
Dominant	LP	Forage	0.238056	0	0	na
Dominant	LP	Forage	0.191667	1	0	na
Dominant	LP	Burrow	0.0922222	0	na	4
Dominant	MP	Forage	0.223056	1	0	na
Dominant	MP	Forage	0.233056	0	0	na
Dominant	MP	Forage	0.254722	0	0	na
Dominant	MP	Forage	0.0722222	0	0	na
Dominant	LP	Forage	0.229722	0	0	na
Dominant	LP	Forage	0.249722	0	0	na
Dominant	LP	Forage	0.248056	0	0	na
Dominant	LP	Burrow	0.0869444	0	na	0
Dominant	LP	Forage	0.338333	2	0	na
Dominant	LP	Forage	0.349444	0	0	na
Dominant	LP	Forage	0.333333	0	0	na
Dominant	LP	Forage	0.243333	0	0	na
Dominant	LP	Forage	0.245833	0	0	na
Dominant	LP	Burrow	0.116389	1	na	2
Dominant	LP	Forage	0.330556	1	0	na
Dominant	LP	Forage	0.339167	1	0	na
Dominant	LP	Forage	0.335556	1	0	na
Dominant	LP	Forage	0.274722	0	0	na
Dominant	LP	Burrow	0.0916667	0	na	0
Dominant	LP	Forage	0.349722	2	1	na
Dominant	LP	Forage	0.332222	3	1	na
Dominant	LP	Forage	0.341111	2	0	na
Dominant	LP	Forage	0.2475	0	0	na
Dominant	LP	Forage	0.250556	1	0	na
Dominant	PP	Forage	0.346111	0	0	na
Dominant	PP	Forage	0.326111	0	0	na
Dominant	PP	Burrow	0.0886111	0	na	3
Dominant	PP	Burrow	0.0866667	3	na	0
Dominant	PP	Forage	0.254167	1	0	na
Dominant	PP	Forage	0.249167	0	0	na
Dominant	PP	Forage	0.331389	0	0	na
Dominant	PP	Forage	0.331111	1	0	na
Dominant	PP	Forage	0.316667	0	0	na
Dominant	PP	Forage	0.343333	1	0	na
Dominant	PP	Forage	0.257222	1	0	na
Dominant	PP	Forage	0.336111	0	0	na
Dominant	PP	Forage	0.294167	0	0	na
Dominant	LP	Forage	0.245	0	0	na
Dominant	LP	Forage	0.244722	0	0	na
Dominant	LP	Forage	0.251111	0	0	na
Dominant	LP	Burrow	0.0288889	0	na	0
Dominant	LP	Forage	0.198333	2	0	na
Dominant	LP	Forage	0.323333	1	0	na
Dominant	LP	Burrow	0.0583333	0	na	4
Dominant	LP	Forage	0.328611	2	1	na
Dominant	LP	Forage	0.315278	0	0	na
Dominant	LP	Forage	0.315833	0	0	na
Dominant	LP	Forage	0.262778	0	0	na
Dominant	LP	Forage	0.254167	0	0	na
Dominant	LP	Burrow	0.0888889	0	na	0
Dominant	LP	Forage	0.3475	2	0	na
Dominant	LP	Forage	0.330833	2	0	na
Dominant	LP	Forage	0.246667	1	0	na
Dominant	LP	Forage	0.2	0	0	na
Dominant	LP	Burrow	0.0794444	1	na	0
Dominant	LP	Burrow	0.0527778	0	na	0
Dominant	LP	Forage	0.341667	1	0	na
Dominant	LP	Forage	0.313333	0	0	na
Dominant	LP	Forage	0.348611	0	0	na
Dominant	LP	Forage	0.275278	0	0	na
Dominant	LP	Forage	0.169444	0	0	na
Dominant	LP	Burrow	0.0733333	1	na	1
Dominant	LP	Burrow	0.0369444	0	na	0
Dominant	LP	Forage	0.3025	0	0	na
Dominant	LP	Forage	0.325833	0	0	na
Dominant	LP	Forage	0.325278	0	0	na
Dominant	LP	Forage	0.271944	0	0	na
Dominant	LP	Forage	0.249167	3	0	na
Dominant	LP	Forage	0.257222	0	0	na
Dominant	PP	Forage	0.338333	0	0	na
Dominant	PP	Forage	0.33	0	0	na
Dominant	LP	Forage	0.352222	3	0	na
Dominant	LP	Forage	0.264444	0	0	na
Dominant	LP	Burrow	0.0505556	0	na	0
Dominant	LP	Burrow	0.100833	4	na	5
Dominant	LP	Forage	0.355556	7	0	na
Dominant	LP	Forage	0.218611	1	0	na
Dominant	LP	Burrow	0.131667	4	na	0
Dominant	LP	Forage	0.0583333	1	0	na
Dominant	LP	Forage	0.301389	1	0	na
Dominant	LP	Burrow	0.0683333	2	na	0
Dominant	LP	Burrow	0.0994444	1	na	4
Dominant	LP	Burrow	0.0738889	0	na	3
Dominant	LP	Forage	0.335833	0	0	na
Dominant	PP	Forage	0.345833	2	1	na
Dominant	PP	Forage	0.325278	1	0	na
Dominant	PP	Forage	0.321389	1	0	na
Dominant	PP	Forage	0.0930556	1	0	na
Dominant	PP	Forage	0.241111	1	0	na
Subordinate	LP	Forage	0.255278	0	0	na
Subordinate	LP	Forage	0.2425	0	0	na
Subordinate	LP	Burrow	0.0838889	0	na	0
Subordinate	LP	Forage	0.324722	0	0	na
Subordinate	LP	Forage	0.315	0	0	na
Subordinate	LP	Forage	0.244167	0	0	na
Subordinate	LP	Forage	0.242778	0	0	na
Subordinate	LP	Burrow	0.0788889	0	na	0
Subordinate	LP	Forage	0.318056	0	0	na
Subordinate	LP	Forage	0.3125	0	0	na
Subordinate	LP	Forage	0.248611	0	0	na
Subordinate	LP	Burrow	0.05	0	na	1
Subordinate	LP	Forage	0.323056	0	0	na
Subordinate	LP	Forage	0.332778	0	0	na
Subordinate	LP	Forage	0.248611	0	0	na
Subordinate	LP	Forage	0.322222	0	0	na
Subordinate	LP	Forage	0.281389	0	0	na
Subordinate	LP	Forage	0.249444	0	0	na
Subordinate	LP	Burrow	0.0480556	0	na	0
Subordinate	LP	Forage	0.3075	0	0	na
Subordinate	LP	Forage	0.293611	0	0	na
Subordinate	LP	Forage	0.323056	0	0	na
Subordinate	LP	Forage	0.323611	0	0	na
Subordinate	LP	Forage	0.341389	0	0	na
Subordinate	LP	Forage	0.319167	0	0	na
Subordinate	LP	Forage	0.338889	0	0	na
Subordinate	LP	Burrow	0.126111	0	na	1
Subordinate	PP	Burrow	0.0813889	0	na	0
Subordinate	PP	Forage	0.333333	0	0	na
Subordinate	PP	Forage	0.317222	0	0	na
Subordinate	PP	Forage	0.325	0	0	na
Subordinate	PP	Forage	0.189722	0	0	na
Subordinate	PP	Forage	0.339167	0	0	na
Subordinate	PP	Forage	0.311667	0	0	na
Subordinate	PP	Forage	0.324167	0	0	na
Subordinate	PP	Forage	0.338889	1	0	na
Subordinate	PP	Forage	0.328611	0	0	na
Subordinate	PP	Forage	0.329722	0	0	na
Subordinate	PP	Forage	0.330278	0	0	na
Subordinate	PP	Forage	0.250556	0	0	na
Subordinate	PP	Forage	0.310278	0	0	na
Subordinate	PP	Forage	0.327778	0	0	na
Dominant	MP	Forage	0.333889	0	0	na
Dominant	MP	Forage	0.331111	5	0	na
Dominant	MP	Forage	0.273333	2	0	na
Dominant	MP	Forage	0.292778	0	0	na
Dominant	MP	Forage	0.321111	0	0	na
Dominant	MP	Forage	0.146667	0	0	na
Dominant	MP	Forage	0.246944	1	0	na
Dominant	LP	Forage	0.305833	0	0	na
Dominant	LP	Forage	0.2275	2	1	na
Dominant	LP	Burrow	0.0977778	1	na	3
Dominant	LP	Burrow	0.0766667	0	na	0
Dominant	LP	Forage	0.341667	0	0	na
Dominant	LP	Forage	0.246111	0	0	na
Dominant	LP	Forage	0.321667	2	0	na
Dominant	LP	Burrow	0.0919444	1	na	2
Dominant	LP	Burrow	0.124444	1	na	0
Dominant	LP	Forage	0.351944	5	0	na
Dominant	LP	Forage	0.323333	0	0	na
Dominant	LP	Forage	0.249167	0	0	na
Dominant	LP	Forage	0.268056	0	0	na
Dominant	LP	Forage	0.245556	0	0	na
Dominant	LP	Burrow	0.0422222	0	na	0
Dominant	LP	Burrow	0.0844444	0	na	0
Dominant	LP	Forage	0.296944	1	0	na
Dominant	LP	Forage	0.336389	0	0	na
Dominant	LP	Forage	0.251944	0	0	na
Dominant	LP	Forage	0.282222	0	0	na
Dominant	LP	Forage	0.251944	0	0	na
Dominant	LP	Burrow	0.0930556	0	na	1
Dominant	LP	Burrow	0.101944	0	na	0
Dominant	LP	Forage	0.331667	0	0	na
Dominant	LP	Forage	0.315	0	0	na
Dominant	LP	Burrow	0.134167	1	na	15
Dominant	LP	Burrow	0.124722	0	na	5
Dominant	LP	Burrow	0.112778	0	na	0
Dominant	LP	Burrow	0.108056	0	na	0
Dominant	LP	Forage	0.326944	0	0	na
Dominant	LP	Forage	0.337222	2	0	na
Dominant	LP	Forage	0.368611	3	0	na
Dominant	LP	Forage	0.261389	0	0	na
Dominant	LP	Forage	0.252778	0	0	na
Dominant	LP	Forage	0.2425	0	0	na
Dominant	LP	Burrow	0.0311111	0	na	0
Dominant	LP	Burrow	0.0727778	0	na	0
Dominant	LP	Forage	0.351389	1	0	na
Dominant	LP	Forage	0.270556	0	0	na
Dominant	LP	Forage	0.286111	0	0	na
Dominant	LP	Forage	0.244167	0	0	na
Dominant	LP	Burrow	0.0616667	0	na	0
Dominant	LP	Forage	0.333056	1	0	na
Dominant	LP	Forage	0.284444	0	0	na
Dominant	LP	Forage	0.331944	0	0	na
Dominant	LP	Forage	0.326111	0	0	na
Dominant	LP	Forage	0.3475	0	0	na
Dominant	PP	Forage	0.2825	0	0	na
Dominant	PP	Forage	0.250278	0	0	na
Dominant	PP	Forage	0.166667	0	0	na
Dominant	PP	Burrow	0.0413889	0	na	0
Dominant	PP	Forage	0.340556	0	0	na
Dominant	PP	Forage	0.353889	0	0	na
Dominant	PP	Forage	0.306111	0	0	na
Dominant	PP	Forage	0.331667	0	0	na
Dominant	PP	Forage	0.278889	0	0	na
Dominant	PP	Forage	0.253611	0	0	na
Dominant	PP	Burrow	0.0472222	0	na	0
Dominant	PP	Forage	0.323333	0	0	na
Dominant	PP	Forage	0.328611	0	0	na
Dominant	PP	Forage	0.363611	0	0	na
Dominant	PP	Forage	0.321944	0	0	na
Dominant	PP	Forage	0.227222	1	0	na
Dominant	PP	Forage	0.249722	0	0	na
Subordinate	MP	Forage	0.245	0	0	na
Subordinate	MP	Burrow	0.0825	0	na	1
Subordinate	MP	Burrow	0.0819444	0	na	2
Subordinate	MP	Forage	0.363611	0	0	na
Subordinate	MP	Forage	0.318056	0	0	na
Subordinate	MP	Forage	0.324722	0	0	na
Subordinate	MP	Forage	0.322778	0	0	na
Subordinate	MP	Burrow	0.0855556	0	na	0
Subordinate	MP	Burrow	0.0391667	0	na	0
Subordinate	MP	Forage	0.322778	0	0	na
Subordinate	MP	Forage	0.336944	0	0	na
Subordinate	MP	Forage	0.236667	0	0	na
Subordinate	MP	Burrow	0.0852778	0	na	0
Subordinate	MP	Forage	0.308056	0	0	na
Subordinate	MP	Forage	0.356944	0	0	na
Subordinate	LP	Forage	0.251944	0	0	na
Subordinate	LP	Burrow	0.0911111	0	na	3
Subordinate	LP	Burrow	0.0816667	0	na	0
Subordinate	LP	Forage	0.341667	0	0	na
Subordinate	LP	Forage	0.339167	0	0	na
Subordinate	LP	Burrow	0.0719444	0	na	0
Subordinate	LP	Forage	0.350833	0	0	na
Subordinate	LP	Forage	0.320278	0	0	na
Subordinate	LP	Forage	0.141944	0	0	na
Subordinate	LP	Forage	0.248333	0	0	na
Subordinate	LP	Forage	0.102222	0	0	na
Subordinate	LP	Forage	0.336389	0	0	na
Subordinate	LP	Forage	0.341667	0	0	na
Subordinate	LP	Forage	0.340833	0	0	na
Subordinate	LP	Forage	0.2675	0	0	na
Subordinate	LP	Burrow	0.0863889	0	na	0
Subordinate	LP	Forage	0.331667	0	0	na
Subordinate	LP	Forage	0.335278	0	0	na
Subordinate	PP	Forage	0.260556	0	0	na
Dominant	MP	Burrow	0.100556	0	na	0
Dominant	MP	Forage	0.298889	4	0	na
Dominant	MP	Forage	0.306944	1	0	na
Dominant	MP	Forage	0.195278	0	0	na
Dominant	LP	Forage	0.251944	0	0	na
Dominant	LP	Burrow	0.0422222	0	na	0
Subordinate	MP	Forage	0.0666667	0	0	na
Subordinate	MP	Forage	0.189444	0	0	na
Subordinate	MP	Forage	0.255833	0	0	na
Subordinate	MP	Forage	0.317222	0	0	na
Subordinate	MP	Forage	0.349444	0	0	na
Subordinate	MP	Forage	0.230833	0	0	na
Subordinate	MP	Forage	0.241944	0	0	na
Subordinate	MP	Forage	0.275556	0	0	na
Subordinate	MP	Forage	0.339444	0	0	na
Subordinate	MP	Forage	0.336111	0	0	na
Subordinate	LP	Forage	0.286944	2	0	na
Subordinate	LP	Forage	0.344444	0	0	na
Subordinate	LP	Forage	0.338333	0	0	na
Subordinate	LP	Forage	0.349167	0	0	na
Subordinate	LP	Burrow	0.0844444	0	na	1
Subordinate	LP	Forage	0.330278	1	0	na
Subordinate	LP	Forage	0.321111	0	0	na
Subordinate	LP	Forage	0.250556	0	0	na
Subordinate	LP	Forage	0.256389	0	0	na
Subordinate	LP	Forage	0.255278	0	0	na
Subordinate	LP	Forage	0.243333	0	0	na
Subordinate	LP	Forage	0.338333	0	0	na
Subordinate	LP	Forage	0.256667	0	0	na
Subordinate	MP	Forage	0.246667	0	0	na
Subordinate	MP	Forage	0.223333	0	0	na
Subordinate	MP	Forage	0.241389	0	0	na
Subordinate	MP	Forage	0.248611	1	0	na
Subordinate	MP	Forage	0.278333	0	0	na
Subordinate	MP	Burrow	0.0541667	0	na	0
Subordinate	MP	Forage	0.317778	0	0	na
Subordinate	MP	Forage	0.325556	0	0	na
Subordinate	MP	Forage	0.262222	0	0	na
Subordinate	MP	Forage	0.250833	0	0	na
Subordinate	LP	Forage	0.232222	1	0	na
Subordinate	LP	Forage	0.251111	0	0	na
Subordinate	LP	Burrow	0.0858333	0	na	1
Subordinate	LP	Burrow	0.0855556	0	na	0
Subordinate	LP	Forage	0.261944	0	0	na
Subordinate	LP	Forage	0.256111	0	0	na
Subordinate	LP	Burrow	0.0963889	0	na	0
Subordinate	LP	Forage	0.336389	0	0	na
Subordinate	LP	Forage	0.342222	0	0	na
Subordinate	LP	Forage	0.250278	0	0	na
Subordinate	LP	Forage	0.26	0	0	na
Subordinate	LP	Forage	0.248889	0	0	na
Subordinate	LP	Forage	0.332778	1	1	na
Subordinate	LP	Forage	0.338611	0	0	na
Subordinate	LP	Forage	0.335	0	0	na
Subordinate	LP	Forage	0.2375	0	0	na
Subordinate	LP	Forage	0.243889	0	0	na
Subordinate	LP	Burrow	0.055	0	na	0
Subordinate	MP	Forage	0.396389	0	0	na
Subordinate	MP	Forage	0.342222	0	0	na
Dominant	MP	Forage	0.000277778	0	0	na
Dominant	MP	Forage	0.234444	1	0	na
Dominant	MP	Forage	0.334722	0	0	na
Dominant	MP	Forage	0.393889	0	0	na
Dominant	MP	Forage	0.253889	0	0	na
Dominant	MP	Forage	0.256944	0	0	na
Dominant	MP	Forage	0.231389	0	0	na
Dominant	MP	Forage	0.256667	0	0	na
Dominant	MP	Forage	0.345278	1	0	na
Dominant	MP	Forage	0.3275	0	0	na
Dominant	MP	Forage	0.256111	0	0	na
Subordinate	LP	Forage	1.22139	0	0	na
Subordinate	LP	Burrow	0.085	0	na	1
Subordinate	LP	Forage	0.250278	0	0	na
Subordinate	LP	Forage	0.35	0	0	na
Subordinate	LP	Forage	0.294444	0	0	na
Subordinate	LP	Forage	0.243056	1	0	na
Subordinate	LP	Forage	0.244722	0	0	na
Subordinate	LP	Forage	0.254444	0	0	na
Subordinate	LP	Forage	0.239444	0	0	na
Subordinate	LP	Forage	0.255	0	0	na
Subordinate	LP	Burrow	0.0691667	0	na	2
Subordinate	LP	Forage	0.237222	0	0	na
Subordinate	LP	Forage	0.2525	0	0	na
Subordinate	LP	Forage	0.292222	0	0	na
Subordinate	LP	Forage	0.322778	0	0	na
Subordinate	LP	Forage	0.329722	0	0	na
Subordinate	LP	Forage	0.255556	0	0	na
Subordinate	LP	Forage	0.2375	0	0	na
Dominant	MP	Forage	0.251944	0	0	na
Dominant	MP	Forage	0.253611	0	0	na
Dominant	MP	Forage	0.251667	0	0	na
Dominant	MP	Burrow	0.0513889	0	na	4
Dominant	MP	Forage	0.228611	0	0	na
Dominant	MP	Forage	0.236111	0	0	na
Dominant	MP	Burrow	0.0411111	0	na	0
Dominant	MP	Forage	0.316111	0	0	na
Dominant	MP	Forage	0.234722	3	0	na
Dominant	MP	Forage	0.253333	0	0	na
Dominant	MP	Forage	0.253056	0	0	na
Dominant	LP	Forage	0.254167	0	0	na
Dominant	LP	Forage	0.241944	1	1	na
Dominant	LP	Burrow	0.0922222	0	na	1
Dominant	LP	Forage	0.255556	0	0	na
Dominant	LP	Forage	0.255556	0	0	na
Dominant	LP	Forage	0.228056	0	0	na
Dominant	LP	Forage	0.328611	0	0	na
Dominant	LP	Forage	0.340556	0	0	na
Dominant	LP	Forage	0.299167	0	0	na
Dominant	LP	Forage	0.258611	0	0	na
Dominant	LP	Forage	0.254722	0	0	na
Dominant	PP	Forage	0.340833	0	0	na
Dominant	PP	Forage	0.339167	0	0	na
Dominant	PP	Forage	0.325556	1	1	na
Dominant	PP	Forage	0.336944	0	0	na
Dominant	PP	Forage	0.255833	0	0	na
Dominant	MP	Burrow	0.0647222	1	na	0
Dominant	MP	Forage	0.338056	0	0	na
Dominant	MP	Forage	0.334167	0	0	na

## Sheet: Fig2 (and FigS3)
Offspring age (months)	Aggression initiated	Time observed (fraction of hour)	Maternal treatment
1	0	0.105	Dominant control
1.1	0	0.08972	Dominant control
1	0	0.08806	Dominant control
1	0	0.12139	Dominant control
0.9	0	0.09167	Dominant control
0.9	0	0.09472	Dominant control
1	10	0.25778	Dominant control
1	15	0.24944	Dominant control
1	3	0.20556	Dominant control
1	13	0.26083	Dominant control
1	10	0.36361	Dominant control
1	2	0.26194	Dominant control
1	0	0.08528	Dominant control
1	0	0.0925	Dominant control
1	0	0.09667	Dominant control
1	0	0.10944	Dominant control
1	0	0.12222	Dominant control
1	0	0.13806	Dominant control
0.9	0	0.21889	Dominant control
0.9	0	0.09389	Dominant control
0.9	0	0.16139	Dominant control
0.9	0	0.11972	Dominant control
1.1	7	0.34111	Dominant control
1.1	0	0.09167	Dominant control
1.2	0	0.0975	Dominant control
1.1	0	0.11694	Dominant control
1.1	0	0.08417	Dominant control
1.1	2	0.09333	Dominant control
1.1	0	0.12361	Dominant control
0.9	0	0.11444	Dominant control
0.9	0	0.21278	Dominant control
0.9	0	0.11333	Dominant control
1.1	6	0.40028	Dominant control
1.4	2	0.23722	Dominant control
1.2	0	0.31639	Dominant control
1.5	0	0.255	Dominant control
1.2	4	0.19556	Dominant control
1.1	14	0.26833	Dominant control
1.2	6	0.54722	Dominant control
1.2	1	0.18167	Dominant control
1.3	1	0.17472	Dominant control
1.3	0	0.1625	Dominant control
1.3	1	0.13778	Dominant control
1.3	3	0.39083	Dominant control
1.3	2	0.39222	Dominant control
1.3	1	0.41611	Dominant control
1.2	2	0.32611	Dominant control
1.2	3	0.35139	Dominant control
1.2	7	0.24583	Dominant control
1.2	0	0.20306	Dominant control
1.2	3	0.21306	Dominant control
1.2	2	0.185	Dominant control
1.2	4	0.115	Dominant control
1.2	1	0.11194	Dominant control
1.3	1	0.26222	Dominant control
1.3	3	0.25861	Dominant control
1.3	5	0.24417	Dominant control
1.2	3	0.62222	Dominant control
1.2	4	0.5025	Dominant control
1.2	2	0.1825	Dominant control
1.2	0	0.11056	Dominant control
1.2	0	0.1925	Dominant control
1.3	0	0.15972	Dominant control
1.3	1	0.18194	Dominant control
1.3	1	0.1725	Dominant control
1.2	4	0.36778	Dominant control
1.2	3	0.28722	Dominant control
1.2	8	0.51472	Dominant control
1.2	5	0.48972	Dominant control
1.2	0	0.1225	Dominant control
1.3	0	0.09194	Dominant control
1.2	2	0.24889	Dominant control
1.2	1	0.19694	Dominant control
1.2	3	0.23278	Dominant control
1.2	0	0.21111	Dominant control
1.5	0	0.11972	Dominant control
1.4	0	0.09556	Dominant control
1.4	0	0.51361	Dominant control
1.2	0	0.1025	Dominant control
1.2	1	0.14306	Dominant control
1.2	1	0.18417	Dominant control
1.4	7	0.48139	Dominant control
1.4	5	0.46056	Dominant control
1.4	4	0.26778	Dominant control
1.5	0	0.45139	Dominant control
1.4	6	0.24389	Dominant control
1.4	0	0.24333	Dominant control
1.4	0	0.18639	Dominant control
1.2	6	0.49944	Dominant control
1.5	0	0.51	Dominant control
1.4	2	0.17028	Dominant control
1.4	1	0.21417	Dominant control
1.4	0	0.10028	Dominant control
1.2	5	0.25028	Dominant control
1.4	0	0.08889	Dominant control
1.2	0	0.18917	Dominant control
1	0	0.13194	Dominant control
1.1	0	0.30333	Dominant control
1.1	11	0.23111	Dominant control
1	0	0.09722	Dominant control
0.9	0	0.0925	Dominant control
0.9	0	0.09306	Dominant control
1	2	0.25139	Dominant control
1	3	0.25917	Dominant control
1	5	0.25083	Dominant control
1	1	0.27639	Dominant control
1	0	0.09722	Dominant control
1	0	0.08889	Dominant control
1	0	0.08944	Dominant control
1	0	0.08861	Dominant control
1	0	0.17194	Dominant control
1	0	0.13194	Dominant control
1	0	0.10917	Dominant control
1	0	0.16833	Dominant control
0.9	0	0.105	Dominant control
1.1	0	0.11694	Dominant control
0.9	0	0.11222	Dominant control
1.1	8	0.34611	Dominant control
1.1	5	0.34389	Dominant control
1.1	0	0.34111	Dominant control
1.2	0	0.12056	Dominant control
1.1	12	0.49417	Dominant control
1.1	8	0.46639	Dominant control
1.1	2	0.43111	Dominant control
1.1	3	0.47833	Dominant control
0.9	0	0.18028	Dominant control
0.9	0	0.26389	Dominant control
0.9	0	0.20306	Dominant control
0.9	0	0.16417	Dominant control
1.1	6	0.29389	Dominant control
1	0	0.08611	Dominant control
1.1	6	0.16167	Dominant control
1.1	4	0.14889	Dominant control
1	0	0.10556	Dominant control
1.1	0	0.33417	Dominant control
0.9	0	0.09417	Dominant control
0.9	0	0.14694	Dominant control
1	2	0.35111	Dominant control
1	2	0.33083	Dominant control
1	3	0.3375	Dominant control
1	18	0.33556	Dominant control
1.1	5	0.34	Dominant control
1.1	1	0.25694	Dominant control
1	0	0.17861	Dominant control
1	0	0.20639	Dominant control
1	0	0.18833	Dominant control
1	0	0.20278	Dominant control
1.1	0	0.115	Dominant control
1.1	1	0.09389	Dominant control
1.1	0	0.10472	Dominant control
1.1	4	0.33972	Dominant control
1.2	0	0.31583	Dominant control
1.1	0	0.33917	Dominant control
1.2	0	0.11	Dominant control
1.2	0	0.1	Dominant control
1.2	7	0.55556	Dominant control
0.9	2	0.27056	Dominant control
0.9	0	0.09	Dominant control
0.9	5	0.21778	Dominant control
1.1	0	0.17861	Dominant control
1.2	0	0.11306	Dominant control
1.2	0	0.29639	Dominant control
0.9	0	0.09417	Dominant control
0.9	0	0.08972	Dominant control
1	7	0.34583	Dominant control
1	5	0.17611	Dominant control
1	4	0.33	Dominant control
1	9	0.25056	Dominant control
1.2	5	0.265	Dominant control
1.2	2	0.31889	Dominant control
1	0	0.15833	Dominant control
1	0	0.08639	Dominant control
1	0	0.18917	Dominant control
1	1	0.22583	Dominant control
1.1	0	0.20167	Dominant control
1.1	3	0.1525	Dominant control
1.1	0	0.16056	Dominant control
1.1	3	0.20778	Dominant control
1.2	0	0.22139	Dominant control
1.2	0	0.10972	Dominant control
1.2	2	0.53833	Dominant control
1.2	12	0.56667	Dominant control
1.2	0	0.15778	Dominant control
1.1	0	0.43667	Dominant control
1.1	6	0.37972	Dominant control
1.1	0	0.09806	Dominant control
1.1	4	0.10028	Dominant control
1.1	0	0.35361	Dominant control
1.2	0	0.33472	Dominant control
1.1	10	0.3	Dominant control
0.9	0	0.09083	Dominant control
0.9	0	0.09861	Dominant control
1	1	0.24778	Dominant control
1	3	0.25389	Dominant control
1.2	4	0.36806	Dominant control
1.2	0	0.28611	Dominant control
1	0	0.11	Dominant control
1	2	0.18472	Dominant control
1	0	0.17722	Dominant control
1	0	0.19	Dominant control
1.1	0	0.22083	Dominant control
1.1	0	0.10444	Dominant control
1.1	0	0.14889	Dominant control
1.1	0	0.16833	Dominant control
1.2	6	0.27111	Dominant control
1.2	0	0.25361	Dominant control
1.2	1	0.26472	Dominant control
1.2	3	0.24722	Dominant control
1.1	9	0.32556	Dominant control
1.1	8	0.30528	Dominant control
1.1	1	0.10583	Dominant control
1.1	5	0.32472	Dominant control
1.1	9	0.16944	Dominant control
1.2	1	0.17861	Dominant control
1.1	1	0.14861	Dominant control
1.2	0	0.33972	Dominant control
1.1	0	0.09528	Dominant control
1.1	0	0.32917	Dominant control
1	3	0.08944	Dominant control
1.2	3	0.32889	Dominant control
1.2	3	0.34111	Dominant control
1.1	7	0.21917	Dominant control
1	0	0.12083	Dominant control
1	0	0.15444	Dominant control
1	2	0.12222	Dominant control
1.1	1	0.10389	Dominant control
1.1	3	0.1625	Dominant control
1.1	0	0.27333	Dominant control
1.1	0	0.19028	Dominant control
1.2	0	0.28139	Dominant control
1.2	0	0.24222	Dominant control
1.2	10	0.54139	Dominant control
1.2	7	0.22639	Dominant control
1.1	0	0.29889	Dominant control
1.1	2	0.28167	Dominant control
1.1	14	0.33778	Dominant control
1.1	15	0.34722	Dominant control
1.2	2	0.29667	Dominant control
1.1	0	0.10583	Dominant control
1.2	0	0.35306	Dominant control
1.1	0	0.2975	Dominant control
1	1	0.12778	Dominant control
1.2	2	0.27056	Dominant control
1.2	1	0.25222	Dominant control
1.1	9	0.27861	Dominant control
1	2	0.17194	Dominant control
1	0	0.10417	Dominant control
1.1	0	0.21	Dominant control
1.1	1	0.19056	Dominant control
1.1	0	0.10167	Dominant control
1.1	3	0.26139	Dominant control
1.1	2	0.22611	Dominant control
1.2	0	0.14778	Dominant control
1.2	1	0.09611	Dominant control
1.1	4	0.33083	Dominant control
1.1	0	0.10639	Dominant control
1.1	8	0.34	Dominant control
1.1	6	0.29222	Dominant control
1.2	0	0.3625	Dominant control
1.1	3	0.33917	Dominant control
1.1	0	0.34528	Dominant control
1.5	1	0.33306	Dominant control
1.2	3	0.21222	Dominant control
1.2	4	0.52944	Dominant control
1.1	13	0.2275	Dominant control
1.1	6	0.225	Dominant control
1.1	2	0.18389	Dominant control
1.3	3	0.49056	Dominant control
1.2	0	0.08917	Dominant control
1.3	2	0.09639	Dominant control
1.1	2	0.11111	Dominant control
1.1	2	0.10861	Dominant control
1.1	0	0.11333	Dominant control
1.2	0	0.17806	Dominant control
1.1	1	0.32944	Dominant control
1.1	0	0.32222	Dominant control
1.5	3	0.34333	Dominant control
1.2	7	0.17111	Dominant control
1.1	4	0.25333	Dominant control
1.1	12	0.28306	Dominant control
1.2	4	0.51806	Dominant control
1.3	5	0.5025	Dominant control
1.3	4	0.47778	Dominant control
1.3	4	0.50972	Dominant control
1.2	0	0.08611	Dominant control
1.3	6	0.44667	Dominant control
1.3	2	0.45389	Dominant control
1.3	2	0.47667	Dominant control
1.1	0	0.08333	Dominant control
1.2	3	0.32972	Dominant control
2	0	0.10722	Dominant control
2	0	0.31222	Dominant control
2	0	0.33889	Dominant control
2	2	0.34417	Dominant control
2	2	0.32389	Dominant control
1.9	0	0.32917	Dominant control
1.6	1	0.36528	Dominant control
1.9	2	0.32417	Dominant control
1.9	0	0.32861	Dominant control
1.9	0	0.33722	Dominant control
1.9	0	0.11111	Dominant control
1.9	0	0.08722	Dominant control
1.9	2	0.55694	Dominant control
2.1	3	0.49722	Dominant control
1.9	2	0.51028	Dominant control
1.9	5	0.26278	Dominant control
2	0	0.09111	Dominant control
2	0	0.0875	Dominant control
1.9	1	0.37833	Dominant control
2	0	0.52028	Dominant control
2	2	0.51389	Dominant control
2	2	0.48139	Dominant control
1.9	4	0.255	Dominant control
1.9	3	0.33139	Dominant control
1.9	0	0.30361	Dominant control
1.9	6	0.34194	Dominant control
1.9	0	0.09056	Dominant control
1.9	0	0.25556	Dominant control
1.9	0	0.26333	Dominant control
1.9	0	0.25694	Dominant control
1.9	2	0.35083	Dominant control
2.2	2	0.33611	Dominant control
2	2	0.33444	Dominant control
2.2	2	0.36111	Dominant control
2.2	0	0.32	Dominant control
2.2	0	0.09472	Dominant control
2	0	0.33472	Dominant control
2.1	2	0.26083	Dominant control
2	0	0.3425	Dominant control
2	0	0.34	Dominant control
2.1	5	0.34111	Dominant control
2.2	2	0.24861	Dominant control
2.2	0	0.35472	Dominant control
2.2	0	0.29417	Dominant control
2	0	0.15611	Dominant control
2	0	0.09333	Dominant control
2.1	3	0.25056	Dominant control
2.1	2	0.50472	Dominant control
2.1	2	0.31611	Dominant control
2.2	0	0.34639	Dominant control
2.2	0	0.09306	Dominant control
2.2	0	0.10667	Dominant control
2.2	1	0.27139	Dominant control
2	0	0.26667	Dominant control
2.2	0	0.08806	Dominant control
2.2	2	0.35028	Dominant control
2.2	1	0.29806	Dominant control
2	5	0.33889	Dominant control
2	1	0.33917	Dominant control
2.1	0	0.21694	Dominant control
2.1	3	0.18889	Dominant control
2.2	2	0.23944	Dominant control
2.2	0	0.37667	Dominant control
2	1	0.32667	Dominant control
2	0	0.15556	Dominant control
2.1	1	0.23417	Dominant control
2.1	3	0.355	Dominant control
2.2	0	0.14583	Dominant control
2.2	0	0.14528	Dominant control
2.2	1	0.36083	Dominant control
2	0	0.25333	Dominant control
2.2	0	0.33556	Dominant control
2.2	2	0.33417	Dominant control
2	1	0.33611	Dominant control
2.1	3	0.24417	Dominant control
2.1	0	0.23472	Dominant control
2.1	8	0.09056	Dominant control
2.2	4	0.27111	Dominant control
2.2	0	0.26417	Dominant control
2	0	0.31972	Dominant control
2.2	0	0.1025	Dominant control
2.1	2	0.29944	Dominant control
2.1	4	0.61583	Dominant control
2.1	1	0.16611	Dominant control
2.2	4	0.37028	Dominant control
2.2	0	0.12444	Dominant control
2.2	0	0.28778	Dominant control
2.2	4	0.34222	Dominant control
2	0	0.26306	Dominant control
2	3	0.35083	Dominant control
2.1	1	0.32722	Dominant control
2.1	6	0.24639	Dominant control
2.1	0	0.2475	Dominant control
2.2	4	0.24833	Dominant control
2.2	5	0.25278	Dominant control
2.2	2	0.34083	Dominant control
2	2	0.36306	Dominant control
2	2	0.35056	Dominant control
2.2	6	0.35833	Dominant control
2.1	0	0.15917	Dominant control
2.1	2	0.37639	Dominant control
2.1	0	0.09806	Dominant control
2.2	2	0.31583	Dominant control
2.2	2	0.24444	Dominant control
2.3	0	0.0925	Dominant control
2.2	0	0.215	Dominant control
2	0	0.10889	Dominant control
2	3	0.32167	Dominant control
2.1	0	0.25694	Dominant control
2.1	0	0.23361	Dominant control
2.1	0	0.2225	Dominant control
2.2	3	0.24361	Dominant control
2.2	1	0.19056	Dominant control
2	0	0.24667	Dominant control
2	0	0.32806	Dominant control
2.2	0	0.22639	Dominant control
2.1	6	0.36028	Dominant control
2.3	0	0.09667	Dominant control
2.3	0	0.09639	Dominant control
2.2	0	0.34333	Dominant control
2	1	0.15306	Dominant control
2.1	3	0.33639	Dominant control
2.1	2	0.32917	Dominant control
2.2	1	0.25083	Dominant control
2.2	1	0.34667	Dominant control
2	1	0.35278	Dominant control
2.2	2	0.30111	Dominant control
2.3	0	0.54028	Dominant control
2.3	0	0.51222	Dominant control
2.3	0	0.15528	Dominant control
2.3	0	0.33	Dominant control
2.3	0	0.09611	Dominant control
2	0	0.09806	Dominant control
2.1	0	0.26056	Dominant control
2.2	0	0.10167	Dominant control
2.2	11	0.40694	Dominant control
2.2	0	0.19028	Dominant control
2.3	0	0.17222	Dominant control
2.1	0	0.09389	Dominant control
2.3	3	0.17972	Dominant control
2.3	0	0.27583	Dominant control
2.2	0	0.105	Dominant control
2.3	1	0.26944	Dominant control
2.3	0	0.25611	Dominant control
2	0	0.19806	Dominant control
2.2	4	0.315	Dominant control
2.3	4	0.53028	Dominant control
2.3	2	0.51944	Dominant control
2.3	2	0.59222	Dominant control
2.3	0	0.10444	Dominant control
2.2	10	0.33694	Dominant control
2.3	1	0.19694	Dominant control
2.3	0	0.34472	Dominant control
2.3	8	0.55861	Dominant control
2.3	0	0.24028	Dominant control
2	2	0.32528	Dominant control
2	1	0.35778	Dominant control
2	0	0.31917	Dominant control
2	0	0.33722	Dominant control
2	2	0.33556	Dominant control
1.9	0	0.33056	Dominant control
1.6	3	0.30833	Dominant control
1.9	0	0.33639	Dominant control
1.9	0	0.32889	Dominant control
1.9	0	0.3325	Dominant control
1.9	3	0.36167	Dominant control
1.9	7	0.41639	Dominant control
2	4	0.35222	Dominant control
2.1	1	0.36278	Dominant control
1.9	6	0.51361	Dominant control
1.9	3	0.41972	Dominant control
2	0	0.09056	Dominant control
2	0	0.09	Dominant control
1.9	2	0.19667	Dominant control
2	0	0.1675	Dominant control
2	0	0.26556	Dominant control
2	0	0.16278	Dominant control
1.9	2	0.33306	Dominant control
1.9	0	0.23389	Dominant control
1.9	2	0.26333	Dominant control
1.9	2	0.32389	Dominant control
2	0	0.10528	Dominant control
2	0	0.0875	Dominant control
1.9	0	0.12389	Dominant control
1.9	0	0.34278	Dominant control
2.2	0	0.33861	Dominant control
2	1	0.28139	Dominant control
2.2	2	0.31333	Dominant control
2.2	2	0.32611	Dominant control
2.2	1	0.32333	Dominant control
1.9	0	0.33556	Dominant control
1.6	0	0.11278	Dominant control
1.9	0	0.33	Dominant control
2	0	0.32472	Dominant control
1.9	2	0.28667	Dominant control
1.9	6	0.20583	Dominant control
2	1	0.25167	Dominant control
2	0	0.10667	Dominant control
2	0	0.095	Dominant control
2	3	0.09889	Dominant control
1.9	1	0.24528	Dominant control
2	0	0.34222	Dominant control
2	0	0.29694	Dominant control
2	3	0.35306	Dominant control
2	0	0.4175	Dominant control
2	3	0.32944	Dominant control
1.9	1	0.32583	Dominant control
2	4	0.37111	Dominant control
2.2	0	0.34194	Dominant control
2	1	0.32056	Dominant control
2.2	3	0.33944	Dominant control
2.2	2	0.34028	Dominant control
2.2	0	0.32778	Dominant control
1.9	0	0.34333	Dominant control
1.7	5	0.32528	Dominant control
2	7	0.35417	Dominant control
2	1	0.26444	Dominant control
1.9	11	0.24472	Dominant control
2	0	0.2175	Dominant control
2.1	0	0.09972	Dominant control
2	0	0.125	Dominant control
2.2	0	0.42917	Dominant control
2	0	0.24944	Dominant control
2	0	0.24778	Dominant control
2	10	0.33833	Dominant control
2	3	0.33722	Dominant control
2	1	0.34556	Dominant control
2	0	0.18194	Dominant control
2	0	0.16056	Dominant control
2	0	0.17944	Dominant control
2	1	0.32139	Dominant control
2	0	0.33361	Dominant control
2	0	0.34722	Dominant control
2	0	0.09944	Dominant control
2	5	0.32056	Dominant control
2.1	0	0.09361	Dominant control
2	1	0.39083	Dominant control
2.2	5	0.32667	Dominant control
2	0	0.36056	Dominant control
2.2	0	0.24389	Dominant control
2.2	2	0.24444	Dominant control
2.2	0	0.25528	Dominant control
1.9	1	0.33861	Dominant control
1.7	1	0.35028	Dominant control
2	2	0.34639	Dominant control
2	0	0.08778	Dominant control
2	7	0.28556	Dominant control
2.1	0	0.08722	Dominant control
2.1	6	0.54139	Dominant control
2	0	0.09778	Dominant control
2	4	0.27222	Dominant control
2	7	0.33833	Dominant control
2	5	0.33528	Dominant control
2	0	0.10861	Dominant control
2	0	0.48667	Dominant control
2	0	0.11417	Dominant control
2	2	0.34389	Dominant control
2	0	0.21861	Dominant control
2.1	0	0.10083	Dominant control
2.1	0	0.10472	Dominant control
2.2	5	0.33333	Dominant control
2	0	0.38167	Dominant control
2.2	0	0.08667	Dominant control
2.2	0	0.09222	Dominant control
2.2	3	0.33167	Dominant control
1.9	3	0.1575	Dominant control
1.7	3	0.25806	Dominant control
2	1	0.28861	Dominant control
2	1	0.35028	Dominant control
2	3	0.33306	Dominant control
2	2	0.15139	Dominant control
2.1	1	0.31667	Dominant control
2.1	1	0.35167	Dominant control
2.1	0	0.09778	Dominant control
2	2	0.31389	Dominant control
2	0	0.32	Dominant control
2	0	0.49111	Dominant control
2	0	0.11	Dominant control
2	3	0.50333	Dominant control
2.1	0	0.09333	Dominant control
2	0	0.34222	Dominant control
2.2	1	0.25333	Dominant control
2	1	0.33167	Dominant control
2.2	0	0.255	Dominant control
2	0	0.36861	Dominant control
2.2	2	0.31583	Dominant control
2.2	2	0.33611	Dominant control
2.2	0	0.08528	Dominant control
1.9	1	0.08639	Dominant control
1.9	2	0.32361	Dominant control
2	0	0.32556	Dominant control
2	0	0.33194	Dominant control
2	6	0.33389	Dominant control
2.1	1	0.305	Dominant control
2	0	0.10306	Dominant control
2.1	7	0.51083	Dominant control
2	0	0.2575	Dominant control
2	0	0.17778	Dominant control
2	0	0.48917	Dominant control
2	0	0.53167	Dominant control
2	4	0.48694	Dominant control
2.2	1	0.10139	Dominant control
2	0	0.32083	Dominant control
2	0	0.08889	Dominant control
2.1	0	0.09111	Dominant control
2.2	0	0.08944	Dominant control
2	2	0.295	Dominant control
2.2	0	0.31444	Dominant control
2	2	0.35611	Dominant control
2.2	2	0.33472	Dominant control
2.2	2	0.34028	Dominant control
2.2	1	0.34083	Dominant control
2	1	0.34306	Dominant control
2	6	0.31583	Dominant control
2	0	0.08333	Dominant control
2.1	4	0.3525	Dominant control
2.1	6	0.24333	Dominant control
2.2	2	0.34417	Dominant control
2.1	8	0.52556	Dominant control
2.1	0	0.41	Dominant control
2	0	0.24222	Dominant control
2	4	0.25028	Dominant control
2.1	3	0.50972	Dominant control
2	2	0.47278	Dominant control
2	2	0.55333	Dominant control
2	0	0.17444	Dominant control
2.2	2	0.09944	Dominant control
2	0	0.33472	Dominant control
2.2	0	0.25583	Dominant control
2.2	0	0.10667	Dominant control
2.2	0	0.09333	Dominant control
2.2	0	0.34472	Dominant control
2	0	0.53333	Dominant control
2.2	1	0.25278	Dominant control
2.2	0	0.09389	Dominant control
2.2	0	0.25722	Dominant control
2	1	0.33111	Dominant control
2	2	0.34444	Dominant control
2	0	0.34056	Dominant control
2.1	7	0.34222	Dominant control
2.2	2	0.08944	Dominant control
2.2	0	0.35083	Dominant control
2.1	2	0.35	Dominant control
2.2	1	0.35222	Dominant control
2	0	0.08917	Dominant control
2	0	0.21611	Dominant control
2.1	7	0.26694	Dominant control
2	3	0.57083	Dominant control
2.1	2	0.54139	Dominant control
2.2	0	0.11472	Dominant control
2.2	2	0.10667	Dominant control
2.2	4	0.49389	Dominant control
2.2	0	0.09806	Dominant control
2.9	1	0.35722	Dominant control
2.8	0	0.25194	Dominant control
2.9	0	0.09556	Dominant control
2.9	3	0.33333	Dominant control
2.9	1	0.13472	Dominant control
2.6	0	0.30722	Dominant control
2.9	0	0.23722	Dominant control
2.9	0	0.33667	Dominant control
2.9	0	0.08778	Dominant control
2.9	0	0.09139	Dominant control
2.8	0	0.08722	Dominant control
2.8	0	0.11167	Dominant control
2.9	0	0.08778	Dominant control
2.9	0	0.09083	Dominant control
2.8	0	0.10528	Dominant control
2.9	0	0.26139	Dominant control
2.9	0	0.25111	Dominant control
2.8	0	0.10417	Dominant control
2.8	0	0.12083	Dominant control
3	3	0.28778	Dominant control
3	2	0.32194	Dominant control
2.8	0	0.11472	Dominant control
3.1	0	0.34	Dominant control
2.8	1	0.26528	Dominant control
3.1	2	0.34083	Dominant control
3.1	1	0.3425	Dominant control
3.1	2	0.34167	Dominant control
2.7	0	0.2375	Dominant control
3.1	0	0.25889	Dominant control
3.3	0	0.26889	Dominant control
3.3	0	0.2625	Dominant control
3.3	1	0.25028	Dominant control
2.8	0	0.09444	Dominant control
2.8	0	0.11139	Dominant control
2.9	0	0.10056	Dominant control
3.1	0	0.09	Dominant control
3.1	3	0.08972	Dominant control
3.1	0	0.35083	Dominant control
3.1	0	0.34	Dominant control
3.1	0	0.33222	Dominant control
3	0	0.34306	Dominant control
3	0	0.08611	Dominant control
3	3	0.12556	Dominant control
3.3	0	0.32306	Dominant control
3.3	1	0.23083	Dominant control
3	2	0.34111	Dominant control
3.1	0	0.33306	Dominant control
2.8	0	0.26028	Dominant control
3.1	1	0.32472	Dominant control
3.1	1	0.34333	Dominant control
3.1	0	0.33944	Dominant control
2.7	0	0.10306	Dominant control
3.1	0	0.09139	Dominant control
3.1	0	0.0875	Dominant control
3.3	1	0.26528	Dominant control
3.3	0	0.25139	Dominant control
3.3	1	0.26083	Dominant control
2.9	0	0.10056	Dominant control
2.9	0	0.10806	Dominant control
3.1	2	0.08889	Dominant control
3.1	0	0.33444	Dominant control
3.1	0	0.32278	Dominant control
3.2	0	0.09556	Dominant control
3.2	0	0.09139	Dominant control
3	0	0.2525	Dominant control
3	0	0.12639	Dominant control
3.3	2	0.27028	Dominant control
3.3	0	0.18111	Dominant control
3	0	0.11528	Dominant control
3.1	0	0.08306	Dominant control
2.8	0	0.28083	Dominant control
3.1	0	0.26056	Dominant control
3.1	7	0.25556	Dominant control
3.2	0	0.34639	Dominant control
2.9	0	0.33111	Dominant control
3.1	0	0.13361	Dominant control
3.1	0	0.09694	Dominant control
3.1	1	0.34889	Dominant control
3.3	4	0.26278	Dominant control
2.9	2	0.37083	Dominant control
2.9	1	0.33694	Dominant control
2.9	3	0.36417	Dominant control
3.1	0	0.32972	Dominant control
3.1	1	0.34389	Dominant control
3.2	0	0.31194	Dominant control
3.2	1	0.32806	Dominant control
3.2	2	0.34444	Dominant control
3	0	0.09028	Dominant control
3.3	2	0.2025	Dominant control
3.3	0	0.1375	Dominant control
3.2	0	0.3425	Dominant control
2.8	3	0.25167	Dominant control
3.2	1	0.32833	Dominant control
3.2	2	0.33833	Dominant control
3.2	0	0.35778	Dominant control
2.9	0	0.09694	Dominant control
3.1	0	0.32556	Dominant control
3.1	0	0.33111	Dominant control
3.1	0	0.32	Dominant control
2.9	1	0.18194	Dominant control
2.9	3	0.18806	Dominant control
2.9	0	0.17833	Dominant control
2.9	8	0.38222	Dominant control
3.1	0	0.33917	Dominant control
3.1	2	0.33694	Dominant control
3.2	0	0.33361	Dominant control
3.2	2	0.32444	Dominant control
3.2	0	0.32389	Dominant control
3	0	0.08694	Dominant control
3.3	0	0.27667	Dominant control
3.3	1	0.21278	Dominant control
3.2	0	0.34528	Dominant control
2.9	0	0.29028	Dominant control
3.2	0	0.34306	Dominant control
3.2	7	0.35472	Dominant control
2.9	2	0.26056	Dominant control
3.1	0	0.35333	Dominant control
3.1	1	0.27083	Dominant control
3.1	0	0.34444	Dominant control
3	1	0.25833	Dominant control
3	3	0.27056	Dominant control
3	1	0.24083	Dominant control
2.9	0	0.18611	Dominant control
3.1	0	0.33889	Dominant control
3.2	0	0.27194	Dominant control
3.2	0	0.34222	Dominant control
3.2	2	0.33028	Dominant control
3.2	0	0.34139	Dominant control
3.3	0	0.12111	Dominant control
3.3	0	0.11278	Dominant control
2.9	0	0.29	Dominant control
3.2	0	0.09278	Dominant control
3.2	0	0.08861	Dominant control
3.2	0	0.09361	Dominant control
3	1	0.10278	Dominant control
3	0	0.18833	Dominant control
3	0	0.10556	Dominant control
3	2	0.26306	Dominant control
3.2	0	0.10556	Dominant control
3.2	0	0.09778	Dominant control
3.4	0	0.26028	Dominant control
3.4	2	0.23278	Dominant control
2.9	0	0.24167	Dominant control
3.2	0	0.34556	Dominant control
3.2	0	0.33528	Dominant control
3.2	0	0.35083	Dominant control
3	0	0.24278	Dominant control
3	0	0.10917	Dominant control
3	2	0.29389	Dominant control
3	0	0.11417	Dominant control
3.3	0	0.0925	Dominant control
3.3	0	0.08944	Dominant control
3.4	2	0.23806	Dominant control
3.4	3	0.25583	Dominant control
3.2	0	0.35306	Dominant control
3.2	0	0.33028	Dominant control
3.2	0	0.33944	Dominant control
3	0	0.09611	Dominant control
3	0	0.09167	Dominant control
3	0	0.31361	Dominant control
2.9	1	0.33306	Dominant control
3.2	0	0.33972	Dominant control
3.2	0	0.36778	Dominant control
3.2	5	0.34722	Dominant control
3.2	0	0.08972	Dominant control
2.9	1	0.36222	Dominant control
3.2	0	0.365	Dominant control
3.2	2	0.35194	Dominant control
3.2	4	0.34667	Dominant control
3.2	0	0.36194	Dominant control
2.9	1	0.33472	Dominant control
2.8	0	0.38083	Dominant control
2.9	0	0.33028	Dominant control
2.9	3	0.33861	Dominant control
2.9	1	0.34139	Dominant control
2.6	7	0.35056	Dominant control
3	0	0.34111	Dominant control
3	0	0.34111	Dominant control
2.9	2	0.42167	Dominant control
2.9	0	0.08694	Dominant control
2.9	0	0.09389	Dominant control
2.9	0	0.08306	Dominant control
2.8	1	0.33333	Dominant control
2.8	0	0.33722	Dominant control
2.8	0	0.1075	Dominant control
2.9	0	0.09444	Dominant control
2.9	0	0.09278	Dominant control
2.9	1	0.23611	Dominant control
2.9	1	0.24722	Dominant control
2.8	1	0.33639	Dominant control
2.8	3	0.33694	Dominant control
2.8	0	0.30222	Dominant control
3	0	0.11139	Dominant control
2.8	4	0.35306	Dominant control
2.9	0	0.32778	Dominant control
3.2	0	0.25417	Dominant control
3.2	0	0.21361	Dominant control
3.2	4	0.30667	Dominant control
3.2	1	0.37056	Dominant control
2.9	1	0.33167	Dominant control
3.2	0	0.08944	Dominant control
3.2	1	0.13472	Dominant control
3.2	1	0.255	Dominant control
2.9	1	0.33111	Dominant control
2.9	3	0.33444	Dominant control
3	1	0.24944	Dominant control
3	0	0.32639	Dominant control
3	0	0.11111	Dominant control
2.9	0	0.34278	Dominant control
2.8	0	0.24222	Dominant control
2.9	1	0.36361	Dominant control
2.9	0	0.115	Dominant control
2.9	0	0.09056	Dominant control
2.6	3	0.14444	Dominant control
3.1	0	0.10194	Dominant control
3.1	0	0.08639	Dominant control
2.9	3	0.09806	Dominant control
2.9	4	0.43194	Dominant control
2.9	1	0.41861	Dominant control
2.8	0	0.09111	Dominant control
2.8	1	0.08944	Dominant control
2.8	0	0.11194	Dominant control
2.9	0	0.08944	Dominant control
2.9	0	0.09278	Dominant control
2.8	2	0.31972	Dominant control
3.1	2	0.50611	Dominant control
3.1	0	0.23	Dominant control
2.9	0	0.255	Dominant control
2.8	0	0.14944	Dominant control
2.8	0	0.23889	Dominant control
2.8	1	0.27361	Dominant control
3.2	0	0.2525	Dominant control
2.8	0	0.25056	Dominant control
2.9	0	0.33833	Dominant control
2.8	2	0.34	Dominant control
2.9	3	0.37278	Dominant control
2.9	1	0.33583	Dominant control
2.9	1	0.33944	Dominant control
2.6	0	0.08472	Dominant control
3.1	0	0.08917	Dominant control
3.1	0	0.08806	Dominant control
3	1	0.34	Dominant control
2.9	4	0.33833	Dominant control
2.9	6	0.355	Dominant control
2.9	2	0.32556	Dominant control
2.8	0	0.1225	Dominant control
2.8	0	0.34833	Dominant control
2.8	0	0.09361	Dominant control
2.9	0	0.09056	Dominant control
2.8	2	0.25083	Dominant control
3.1	1	0.31389	Dominant control
2.9	0	0.27611	Dominant control
2.8	0	0.34889	Dominant control
2.8	1	0.33778	Dominant control
2.8	2	0.33917	Dominant control
3.2	0	0.17417	Dominant control
3.2	0	0.08667	Dominant control
2.8	2	0.34556	Dominant control
2.9	2	0.25833	Dominant control
2.8	0	0.34417	Dominant control
2.9	2	0.33639	Dominant control
2.9	0	0.34306	Dominant control
2.9	1	0.33194	Dominant control
2.7	0	0.32778	Dominant control
3.1	0	0.09139	Dominant control
3.1	0	0.08917	Dominant control
3.1	0	0.09167	Dominant control
2.9	4	0.33778	Dominant control
2.9	3	0.31306	Dominant control
3.1	0	0.23222	Dominant control
2.8	0	0.35944	Dominant control
2.8	1	0.35139	Dominant control
2.8	1	0.33139	Dominant control
2.8	1	0.24944	Dominant control
2.9	2	0.33917	Dominant control
2.9	0	0.32889	Dominant control
2.8	2	0.23306	Dominant control
3.1	0	0.10944	Dominant control
3.1	0	0.11222	Dominant control
3.1	0	0.31944	Dominant control
2.8	0	0.34306	Dominant control
3	0	0.09194	Dominant control
2.8	3	0.33667	Dominant control
3.3	0	0.11028	Dominant control
3.3	0	0.09889	Dominant control
2.8	1	0.34056	Dominant control
3	0	0.20444	Dominant control
2.8	0	0.35139	Dominant control
2.9	2	0.25556	Dominant control
2.9	0	0.25889	Dominant control
2.9	1	0.25889	Dominant control
2.7	0	0.33722	Dominant control
3.1	0	0.09028	Dominant control
3.1	0	0.10361	Dominant control
3.1	0	0.09028	Dominant control
3.1	3	0.25167	Dominant control
3.1	2	0.24222	Dominant control
3.1	0	0.16417	Dominant control
2.8	2	0.26889	Dominant control
2.8	0	0.26611	Dominant control
2.8	0	0.34611	Dominant control
2.8	1	0.34556	Dominant control
2.9	0	0.33611	Dominant control
2.9	2	0.34333	Dominant control
2.8	2	0.27278	Dominant control
3.1	0	0.10778	Dominant control
3.1	0	0.40056	Dominant control
3.1	0	0.10917	Dominant control
2.8	0	0.08889	Dominant control
3	0	0.09361	Dominant control
2.8	0	0.24639	Dominant control
3.3	0	0.09833	Dominant control
2.8	0	0.11583	Dominant control
3.1	0	0.11444	Dominant control
2.8	3	0.34667	Dominant control
2.9	0	0.16222	Dominant control
2.7	2	0.25	Dominant control
3.1	0	0.33167	Dominant control
3.1	1	0.34139	Dominant control
3.1	0	0.08972	Dominant control
3.1	2	0.24417	Dominant control
3.1	0	0.24278	Dominant control
2.8	1	0.18194	Dominant control
2.8	0	0.115	Dominant control
2.8	0	0.26111	Dominant control
3.1	0	0.2525	Dominant control
3.1	0	0.25056	Dominant control
3.1	2	0.27944	Dominant control
3.1	0	0.23694	Dominant control
3.1	3	0.23083	Dominant control
3	0	0.23778	Dominant control
3	0	0.31722	Dominant control
2.8	0	0.09444	Dominant control
3	0	0.25028	Dominant control
3.1	0	0.19056	Dominant control
2.8	0	0.33167	Dominant control
3.1	0	0.26944	Dominant control
3.1	0	0.21944	Dominant control
3.1	1	0.21667	Dominant control
2.7	0	0.33278	Dominant control
3.1	3	0.33889	Dominant control
3.1	0	0.33972	Dominant control
3.1	4	0.34194	Dominant control
3.1	0	0.08528	Dominant control
3.2	0	0.10139	Dominant control
2.8	0	0.32917	Dominant control
2.8	5	0.24722	Dominant control
2.8	0	0.08333	Dominant control
3.1	1	0.23444	Dominant control
3.1	1	0.09639	Dominant control
3.1	2	0.09111	Dominant control
3.1	0	0.24694	Dominant control
3	0	0.08917	Dominant control
3	2	0.34611	Dominant control
3	4	0.34111	Dominant control
3.3	4	0.33083	Dominant control
3.3	2	0.39	Dominant control
3	0	0.08944	Dominant control
3.1	0	0.09944	Dominant control
2.8	0	0.33222	Dominant control
3.1	0	0.22694	Dominant control
3.1	0	0.2525	Dominant control
3.1	0	0.21556	Dominant control
2.7	1	0.3425	Dominant control
3.1	0	0.1225	Dominant control
3.1	0	0.3425	Dominant control
3.1	1	0.34083	Dominant control
3.2	0	0.08972	Dominant control
3.3	1	0.23833	Dominant control
3.3	0	0.24056	Dominant control
2.8	1	0.29194	Dominant control
2.8	0	0.105	Dominant control
2.8	0	0.08333	Dominant control
2.8	1	0.32944	Dominant control
3.1	0	0.09139	Dominant control
3.1	0	0.09028	Dominant control
3.1	0	0.09194	Dominant control
3.1	0	0.34611	Dominant control
3	0	0.32639	Dominant control
3	0	0.25306	Dominant control
3	0	0.1125	Dominant control
3.3	2	0.33528	Dominant control
3.3	0	0.26889	Dominant control
3	3	0.62444	Dominant control
3.9	1	0.257222	Dominant control
3.9	0	0.251389	Dominant control
3.9	0	0.255556	Dominant control
3.7	1	0.332222	Dominant control
4	2	0.244722	Dominant control
4	1	0.233333	Dominant control
4	0	0.27	Dominant control
4.1	0	0.241111	Dominant control
4.1	1	0.245833	Dominant control
4.1	0	0.250833	Dominant control
3.9	0	0.381111	Dominant control
3.9	0	0.343333	Dominant control
3.9	0	0.3575	Dominant control
3.9	0	0.109167	Dominant control
3.9	0	0.211667	Dominant control
3.9	0	0.251389	Dominant control
4	0	0.218056	Dominant control
3.9	0	0.254444	Dominant control
4	0	0.245278	Dominant control
4	2	0.246667	Dominant control
3.9	0	0.245833	Dominant control
4.1	0	0.335556	Dominant control
4.1	0	0.341944	Dominant control
4.1	1	0.282222	Dominant control
4.1	1	0.333333	Dominant control
4.2	2	0.343056	Dominant control
4.2	1	0.234722	Dominant control
4.2	0	0.392222	Dominant control
4.2	0	0.361944	Dominant control
4.2	0	0.336111	Dominant control
4	0	0.2475	Dominant control
4	2	0.248056	Dominant control
4.1	0	0.0905556	Dominant control
4	0	0.254167	Dominant control
4	0	0.253333	Dominant control
4	0	0.265556	Dominant control
4.1	1	0.280278	Dominant control
4	1	0.160833	Dominant control
4.3	1	0.224167	Dominant control
4.3	0	0.280833	Dominant control
4.1	0	0.337222	Dominant control
4.1	0	0.330833	Dominant control
4.1	2	0.25	Dominant control
4.2	0	0.260556	Dominant control
4.2	0	0.127778	Dominant control
4.2	10	0.345833	Dominant control
4.2	1	0.257778	Dominant control
4.2	0	0.337222	Dominant control
4	0	0.197222	Dominant control
4.1	0	0.106667	Dominant control
4	2	0.253889	Dominant control
4	2	0.190556	Dominant control
4.1	2	0.282778	Dominant control
4.3	1	0.265556	Dominant control
4.3	0	0.256111	Dominant control
4.2	0	0.147222	Dominant control
4.2	1	0.266111	Dominant control
4.2	0	0.223611	Dominant control
4.1	0	0.0883333	Dominant control
4.1	0	0.106667	Dominant control
4.1	0	0.0858333	Dominant control
4.1	2	0.163889	Dominant control
4	0	0.144722	Dominant control
4	1	0.153611	Dominant control
4.1	1	0.248611	Dominant control
4.3	0	0.1425	Dominant control
4.2	1	0.347778	Dominant control
4.2	0	0.0866667	Dominant control
4.2	2	0.257778	Dominant control
4.1	0	0.0936111	Dominant control
4	0	0.0905556	Dominant control
4.2	0	0.282222	Dominant control
4.1	2	0.263889	Dominant control
4.2	1	0.356389	Dominant control
4.1	1	0.254167	Dominant control
4.2	0	0.322778	Dominant control
4.1	0	0.2525	Dominant control
4.2	2	0.320278	Dominant control
4.2	0	0.0872222	Dominant control
4.2	5	0.278333	Dominant control
4.2	1	0.343889	Dominant control
4.2	2	0.292778	Dominant control
4.2	5	0.213889	Dominant control
4.2	1	0.249167	Dominant control
4.2	2	0.321111	Dominant control
4.2	9	0.323333	Dominant control
4.2	3	0.319444	Dominant control
4.2	0	0.246389	Dominant control
4.1	0	0.100278	Dominant control
4.1	0	0.0836111	Dominant control
3.9	0	0.0894444	Dominant control
4.1	0	0.0888889	Dominant control
3.7	2	0.328333	Dominant control
4	0	0.333333	Dominant control
4	0	0.331667	Dominant control
4	0	0.342222	Dominant control
4.1	2	0.247778	Dominant control
4.1	2	0.276667	Dominant control
4.1	0	0.253611	Dominant control
3.9	0	0.256111	Dominant control
3.9	0	0.343611	Dominant control
3.9	0	0.315833	Dominant control
3.9	0	0.145278	Dominant control
3.9	0	0.113611	Dominant control
3.9	0	0.383889	Dominant control
3.9	0	0.396667	Dominant control
3.9	0	0.356667	Dominant control
4	0	0.251389	Dominant control
4	0	0.0830556	Dominant control
4	0	0.301111	Dominant control
4	0	0.243333	Dominant control
4	0	0.2675	Dominant control
4	0	0.254444	Dominant control
4.2	1	0.246111	Dominant control
4.2	6	0.247778	Dominant control
4.2	7	0.269167	Dominant control
4.1	0	0.130278	Dominant control
4.1	0	0.0925	Dominant control
4.1	0	0.0972222	Dominant control
4.1	0	0.0897222	Dominant control
3.8	2	0.315	Dominant control
4	0	0.342778	Dominant control
4	2	0.339722	Dominant control
4.2	0	0.0980556	Dominant control
4.2	0	0.0916667	Dominant control
3.9	0	0.143056	Dominant control
3.9	0	0.235556	Dominant control
3.9	0	0.27	Dominant control
3.9	1	0.370278	Dominant control
3.9	0	0.251944	Dominant control
3.9	0	0.360278	Dominant control
3.9	0	0.3625	Dominant control
3.9	0	0.148333	Dominant control
4	0	0.341944	Dominant control
4	0	0.329167	Dominant control
4	0	0.0922222	Dominant control
4.1	1	0.760833	Dominant control
4.1	0	0.0977778	Dominant control
4	0	0.0883333	Dominant control
4.1	0	0.303056	Dominant control
4.1	0	0.274444	Dominant control
4.1	0	0.333333	Dominant control
3.8	0	0.336944	Dominant control
4	2	0.267222	Dominant control
4	0	0.341667	Dominant control
4	2	0.342222	Dominant control
4.2	0	0.0833333	Dominant control
4.2	1	0.351667	Dominant control
4.2	4	0.359722	Dominant control
3.9	0	0.0922222	Dominant control
3.9	3	0.148056	Dominant control
4	0	0.0905556	Dominant control
3.9	3	0.330833	Dominant control
3.9	0	0.2475	Dominant control
3.9	0	0.137778	Dominant control
3.9	0	0.333056	Dominant control
3.9	1	0.4525	Dominant control
4.1	0	0.269444	Dominant control
4	0	0.323889	Dominant control
4	0	0.335	Dominant control
4.1	0	0.108611	Dominant control
4.1	0	0.0886111	Dominant control
4	0	0.307778	Dominant control
4.1	0	0.251389	Dominant control
4.1	0	0.253611	Dominant control
4.1	1	0.338889	Dominant control
4.1	0	0.255833	Dominant control
3.9	0	0.335556	Dominant control
4	0	0.256944	Dominant control
4	1	0.338056	Dominant control
4	0	0.251389	Dominant control
4.2	0	0.356667	Dominant control
4.2	2	0.285556	Dominant control
4.2	3	0.258056	Dominant control
3.9	0	0.0830556	Dominant control
4	3	0.327778	Dominant control
3.9	0	0.291667	Dominant control
4	0	0.329722	Dominant control
3.9	0	0.183333	Dominant control
4	0	0.161667	Dominant control
4	0	0.142778	Dominant control
4.1	3	0.320278	Dominant control
4	0	0.264444	Dominant control
4	0	0.328333	Dominant control
4.2	0	0.0969444	Dominant control
4	0	0.333611	Dominant control
4.1	0	0.085	Dominant control
4.1	0	0.144167	Dominant control
4.1	0	0.247778	Dominant control
4.1	0	0.0925	Dominant control
3.9	0	0.356111	Dominant control
4	0	0.0955556	Dominant control
4	0	0.256111	Dominant control
4.2	0	0.0897222	Dominant control
4.2	2	0.128889	Dominant control
4.2	3	0.272778	Dominant control
4.2	2	0.255	Dominant control
4	0	0.0927778	Dominant control
4	1	0.328611	Dominant control
4	0	0.101389	Dominant control
4	3	0.298889	Dominant control
3.9	1	0.334444	Dominant control
4	0	0.326944	Dominant control
4	4	0.374167	Dominant control
4	1	0.388611	Dominant control
4.1	1	0.356667	Dominant control
4	2	0.274444	Dominant control
4.2	0	0.108889	Dominant control
4.2	0	0.09	Dominant control
4	0	0.271111	Dominant control
4.1	0	0.0888889	Dominant control
4.1	0	0.328889	Dominant control
4.1	0	0.0902778	Dominant control
3.9	1	0.2525	Dominant control
4.2	0	0.0905556	Dominant control
4.2	3	0.340556	Dominant control
4.2	6	0.244167	Dominant control
4.2	3	0.260278	Dominant control
4.2	3	0.291111	Dominant control
4	2	0.303889	Dominant control
4	0	0.303056	Dominant control
4	6	0.35	Dominant control
4	3	0.209444	Dominant control
3.9	0	0.254722	Dominant control
4	0	0.336667	Dominant control
4	1	0.526389	Dominant control
4	0	0.381389	Dominant control
4	0	0.338611	Dominant control
4	0	0.104167	Dominant control
4.2	0	0.106944	Dominant control
4.2	2	0.352222	Dominant control
4.1	2	0.306944	Dominant control
4.1	0	0.199722	Dominant control
4.1	0	0.333889	Dominant control
4.1	0	0.331111	Dominant control
3.9	0	0.0863889	Dominant control
4.2	0	0.34	Dominant control
4.2	1	0.338889	Dominant control
4.2	0	0.340556	Dominant control
4.2	2	0.255278	Dominant control
4.2	0	0.105	Dominant control
4	1	0.258333	Dominant control
4	1	0.238333	Dominant control
4	4	0.292222	Dominant control
4	8	0.272778	Dominant control
4	0	0.3825	Dominant control
4	0	0.252778	Dominant control
4	1	0.242222	Dominant control
4	1	0.270833	Dominant control
4	0	0.3675	Dominant control
4.1	0	0.324722	Dominant control
4.2	3	0.252222	Dominant control
4.2	2	0.357778	Dominant control
4.1	0	0.378333	Dominant control
4.1	0	0.334167	Dominant control
4.1	3	0.363889	Dominant control
4.1	0	0.304722	Dominant control
4.1	0	0.338611	Dominant control
4.2	0	0.340556	Dominant control
4.2	3	0.336111	Dominant control
4.2	0	0.310556	Dominant control
4.2	0	0.101944	Dominant control
4.2	1	0.430278	Dominant control
4.2	0	0.0958333	Dominant control
4	0	0.241389	Dominant control
4	6	0.269722	Dominant control
4	4	0.225556	Dominant control
4	0	0.328611	Dominant control
4	0	0.247778	Dominant control
4	1	0.351667	Dominant control
4	0	0.109722	Dominant control
4	0	0.247778	Dominant control
4.2	0	0.261111	Dominant control
4.2	3	0.174444	Dominant control
5.2	2	0.095	Dominant control
5.2	1	0.09167	Dominant control
5.2	0	0.33167	Dominant control
5.2	1	0.37417	Dominant control
4.9	3	0.32667	Dominant control
4.9	0	0.09056	Dominant control
4.9	0	0.09472	Dominant control
4.9	0	0.09028	Dominant control
5	0	0.08778	Dominant control
5	0	0.08583	Dominant control
5	1	0.08583	Dominant control
4.6	0	0.24972	Dominant control
4.6	0	0.24417	Dominant control
4.6	1	0.24889	Dominant control
4.6	0	0.25111	Dominant control
5	0	0.27611	Dominant control
5	1	0.32306	Dominant control
5	0	0.10528	Dominant control
5	0	0.09556	Dominant control
5	0	0.10556	Dominant control
4.8	2	0.35139	Dominant control
4.8	2	0.32917	Dominant control
4.8	0	0.08639	Dominant control
5.1	0	0.11167	Dominant control
5.1	0	0.1075	Dominant control
4.8	2	0.33583	Dominant control
5.2	1	0.24694	Dominant control
5	0	0.34806	Dominant control
5.2	0	0.08667	Dominant control
5	1	0.33583	Dominant control
5	0	0.08694	Dominant control
5	0	0.08694	Dominant control
5.2	2	0.3725	Dominant control
5.2	0	0.42639	Dominant control
5	2	0.28917	Dominant control
5.1	0	0.08472	Dominant control
5	0	0.28417	Dominant control
5	6	0.26389	Dominant control
5.1	2	0.33833	Dominant control
5	0	0.09278	Dominant control
5.1	0	0.20806	Dominant control
5.1	0	0.08611	Dominant control
5	2	0.29944	Dominant control
5.2	0	0.08694	Dominant control
5.2	0	0.08472	Dominant control
5.2	0	0.08972	Dominant control
5	3	0.325	Dominant control
5	0	0.15472	Dominant control
5	0	0.11611	Dominant control
5.2	0	0.37667	Dominant control
5.2	4	0.39028	Dominant control
5.1	0	0.08556	Dominant control
5.1	2	0.33278	Dominant control
5.1	0	0.08556	Dominant control
5.1	0	0.12056	Dominant control
5.1	0	0.33278	Dominant control
5.1	0	0.085	Dominant control
5.1	3	0.33083	Dominant control
5	0	0.32806	Dominant control
5.2	1	0.33472	Dominant control
5.2	1	0.33556	Dominant control
5.2	0	0.08306	Dominant control
5	0	0.31417	Dominant control
5	0	0.11611	Dominant control
5	0	0.28528	Dominant control
5.2	6	0.34	Dominant control
5.2	3	0.36139	Dominant control
5.1	0	0.34778	Dominant control
5.1	1	0.35722	Dominant control
5.1	1	0.32167	Dominant control
5.1	0	0.41167	Dominant control
5.1	0	0.33028	Dominant control
5	1	0.32806	Dominant control
5.2	0	0.33556	Dominant control
5.2	1	0.34944	Dominant control
5.2	0	0.335	Dominant control
5	0	0.11889	Dominant control
5	1	0.33389	Dominant control
5	0	0.23111	Dominant control
5.1	5	0.35528	Dominant control
5.1	0	0.24694	Dominant control
5.1	0	0.32056	Dominant control
5.1	2	0.33028	Dominant control
5.1	0	0.32722	Dominant control
5.1	1	0.34556	Dominant control
5.2	1	0.25167	Dominant control
5.2	0	0.33139	Dominant control
5.2	0	0.34528	Dominant control
5	0	0.11778	Dominant control
5	0	0.09028	Dominant control
5	0	0.255	Dominant control
5.1	5	0.34611	Dominant control
5.1	8	0.26306	Dominant control
5.1	1	0.275	Dominant control
5.1	0	0.33861	Dominant control
5.2	0	0.24222	Dominant control
5.2	0	0.25111	Dominant control
5.2	0	0.24972	Dominant control
5	0	0.125	Dominant control
5.1	0	0.27583	Dominant control
5.2	0	0.09972	Dominant control
5.2	0	0.39083	Dominant control
5.1	0	0.33083	Dominant control
5.2	0	0.09278	Dominant control
5.2	0	0.33528	Dominant control
5	3	0.325	Dominant control
5	0	0.15472	Dominant control
5.1	0	0.185	Dominant control
5.2	0	0.31083	Dominant control
5.2	0	0.34194	Dominant control
5.1	0	0.33667	Dominant control
5.2	0	0.34056	Dominant control
5.2	0	0.09778	Dominant control
5.2	0	0.33806	Dominant control
5	0	0.31417	Dominant control
5	1	0.33389	Dominant control
5.1	1	0.36139	Dominant control
5.2	0	0.34583	Dominant control
5.2	0	0.35583	Dominant control
5.1	0	0.25139	Dominant control
5.2	0	0.3325	Dominant control
5.2	0	0.33806	Dominant control
5.2	0	0.25639	Dominant control
5	0	0.25222	Dominant control
5	1	0.29528	Dominant control
5.1	0	0.41139	Dominant control
5.2	0	0.36444	Dominant control
5.2	0	0.37639	Dominant control
5.1	2	0.28778	Dominant control
5.2	0	0.33722	Dominant control
5.2	1	0.34639	Dominant control
5.2	0	0.14861	Dominant control
5	0	0.23833	Dominant control
5	0	0.24361	Dominant control
5.1	0	0.26278	Dominant control
5.2	0	0.37639	Dominant control
5.2	7	0.35111	Dominant control
5.2	0	0.33611	Dominant control
5.2	0	0.38889	Dominant control
5.2	0	0.33167	Dominant control
4.9	1	0.32611	Dominant control
4.9	0	0.09722	Dominant control
4.9	0	0.09194	Dominant control
4.9	0	0.09389	Dominant control
5	1	0.33917	Dominant control
5	0	0.3425	Dominant control
5	1	0.34528	Dominant control
4.6	0	0.25028	Dominant control
4.6	0	0.2425	Dominant control
4.6	2	0.25694	Dominant control
4.6	0	0.23222	Dominant control
5	0	0.28417	Dominant control
5	1	0.24861	Dominant control
5	0	0.09556	Dominant control
5	0	0.10861	Dominant control
4.8	1	0.30306	Dominant control
4.8	0	0.32611	Dominant control
4.8	2	0.32889	Dominant control
5.1	0	0.08917	Dominant control
4.8	1	0.33306	Dominant control
5.1	2	0.20444	Dominant control
5.2	0	0.25889	Dominant control
5.2	0	0.2175	Dominant control
5.2	0	0.0925	Dominant control
5.1	0	0.13972	Dominant control
5	0	0.245	Dominant control
5.2	0	0.34333	Dominant control
5.1	0	0.31222	Dominant control
5.2	0	0.09389	Dominant control
5.1	0	0.09472	Dominant control
5.1	0	0.10389	Dominant control
5.1	0	0.10083	Dominant control
5.1	0	0.08444	Dominant control
5.1	0	0.09611	Dominant control
5.1	0	0.08861	Dominant control
5.1	2	0.38889	Dominant control
5.1	0	0.375	Dominant control
5.1	0	0.32417	Dominant control
5.1	0	0.36611	Dominant control
5.1	1	0.24306	Dominant control
5.1	0	0.30972	Dominant control
5.1	0	0.27778	Dominant control
5.1	0	0.29	Dominant control
5.1	0	0.18167	Dominant control
5.1	0	0.11417	Dominant control
5.2	0	0.28611	Dominant control
5.2	2	0.36389	Dominant control
5.2	0	0.32667	Dominant control
5.2	5	0.3375	Dominant control
4.9	2	0.33	Dominant control
4.9	2	0.33861	Dominant control
4.9	0	0.33472	Dominant control
4.9	0	0.33972	Dominant control
5	4	0.34361	Dominant control
5	2	0.36111	Dominant control
5	3	0.33722	Dominant control
5.2	1	0.26861	Dominant control
4.8	0	0.24583	Dominant control
4.8	0	0.2575	Dominant control
5.2	0	0.27333	Dominant control
5	0	0.08917	Dominant control
5	0	0.19944	Dominant control
5	0	0.29306	Dominant control
5	1	0.10861	Dominant control
4.8	0	0.23194	Dominant control
4.8	0	0.25667	Dominant control
4.8	3	0.27	Dominant control
5.1	0	0.1075	Dominant control
5.1	0	0.1125	Dominant control
4.8	2	0.23528	Dominant control
5.2	0	0.37611	Dominant control
5.2	0	0.24417	Dominant control
5.2	1	0.26611	Dominant control
5.2	0	0.33333	Dominant control
4.9	0	0.31611	Dominant control
4.9	1	0.3675	Dominant control
4.9	0	0.32556	Dominant control
4.9	2	0.33	Dominant control
5	2	0.18222	Dominant control
5	0	0.17	Dominant control
5	0	0.16889	Dominant control
5.2	1	0.25806	Dominant control
5.2	2	0.22028	Dominant control
5.2	6	0.26	Dominant control
5.2	2	0.25944	Dominant control
5	0	0.24056	Dominant control
5.1	2	0.33889	Dominant control
5	2	0.33639	Dominant control
5	0	0.31417	Dominant control
5	2	0.35556	Dominant control
4.8	0	0.08833	Dominant control
4.9	0	0.09278	Dominant control
4.8	0	0.27833	Dominant control
5.1	0	0.37806	Dominant control
4.8	0	0.19917	Dominant control
5.2	5	0.33111	Dominant control
5.2	0	0.35972	Dominant control
5.2	3	0.29	Dominant control
5.2	0	0.27472	Dominant control
4.9	2	0.33028	Dominant control
4.9	1	0.34583	Dominant control
4.9	0	0.26333	Dominant control
4.9	0	0.26583	Dominant control
5	0	0.25472	Dominant control
5	0	0.25389	Dominant control
5	0	0.08389	Dominant control
5.2	0	0.2525	Dominant control
5.2	1	0.28639	Dominant control
5.2	1	0.27694	Dominant control
5.2	0	0.28333	Dominant control
5	0	0.25417	Dominant control
5.1	0	0.3275	Dominant control
5	0	0.36028	Dominant control
5	0	0.175	Dominant control
5	1	0.36306	Dominant control
4.9	0	0.09583	Dominant control
4.9	0	0.38611	Dominant control
4.9	0	0.10139	Dominant control
5.1	0	0.34306	Dominant control
5.1	0	0.30111	Dominant control
4.9	0	0.1175	Dominant control
5.2	0	0.25444	Dominant control
5.2	0	0.24139	Dominant control
5.2	0	0.10222	Dominant control
5.2	0	0.25278	Dominant control
4.9	2	0.30944	Dominant control
4.9	0	0.26111	Dominant control
5	0	0.09639	Dominant control
4.9	1	0.22861	Dominant control
5	0	0.18833	Dominant control
5	0	0.08528	Dominant control
5.2	0	0.09806	Dominant control
5.2	2	0.26306	Dominant control
5.2	0	0.08778	Dominant control
5.1	8	0.33278	Dominant control
5.1	4	0.25667	Dominant control
5	1	0.34056	Dominant control
5	0	0.24667	Dominant control
5	0	0.17861	Dominant control
4.9	0	0.34639	Dominant control
4.9	0	0.26222	Dominant control
4.9	5	0.3725	Dominant control
5.1	1	0.34556	Dominant control
5.1	0	0.15389	Dominant control
4.9	6	0.39889	Dominant control
5.2	0	0.24944	Dominant control
5.2	0	0.24639	Dominant control
5.2	0	0.24611	Dominant control
5.2	0	0.11306	Dominant control
4.9	0	0.20083	Dominant control
5	0	0.08361	Dominant control
5	0	0.31917	Dominant control
5	0	0.08417	Dominant control
5	0	0.28528	Dominant control
5.2	3	0.30639	Dominant control
5.2	0	0.11	Dominant control
5.1	0	0.31722	Dominant control
5.1	2	0.25	Dominant control
5	2	0.27278	Dominant control
5	0	0.21528	Dominant control
5	1	0.22361	Dominant control
4.9	0	0.26278	Dominant control
5	1	0.08333	Dominant control
4.9	0	0.25194	Dominant control
5.1	0	0.20167	Dominant control
5.1	0	0.26972	Dominant control
4.9	1	0.26167	Dominant control
5.2	2	0.28056	Dominant control
5.2	1	0.24806	Dominant control
5.2	0	0.2525	Dominant control
5	3	0.32889	Dominant control
5	0	0.33472	Dominant control
5	0	0.33028	Dominant control
5	0	0.09667	Dominant control
5	0	0.09028	Dominant control
5	0	0.23111	Dominant control
5.2	0	0.12861	Dominant control
5.1	0	0.26111	Dominant control
5.2	0	0.09361	Dominant control
5	1	0.27722	Dominant control
5	0	0.13194	Dominant control
5	0	0.13667	Dominant control
5	0	0.09111	Dominant control
5	0	0.28278	Dominant control
5	0	0.08361	Dominant control
5.1	0	0.31278	Dominant control
5.1	1	0.23722	Dominant control
5	0	0.08556	Dominant control
5.2	0	0.11417	Dominant control
5.2	0	0.25	Dominant control
5	0	0.33139	Dominant control
5	0	0.32167	Dominant control
5	2	0.32306	Dominant control
5	0	0.33722	Dominant control
5	0	0.11778	Dominant control
5.1	0	0.24667	Dominant control
5.2	3	0.46194	Dominant control
5	3	0.27333	Dominant control
5	0	0.12556	Dominant control
5	0	0.22083	Dominant control
5	1	0.31056	Dominant control
5	0	0.25889	Dominant control
5.1	0	0.27583	Dominant control
5	2	0.28889	Dominant control
5.9	4	0.3225	Dominant control
5.9	1	0.33722	Dominant control
5.9	0	0.33444	Dominant control
5.9	0	0.3275	Dominant control
5.9	0	0.11917	Dominant control
6	0	0.25528	Dominant control
6	0	0.13889	Dominant control
5.8	0	0.11056	Dominant control
5.8	0	0.08583	Dominant control
5.8	0	0.15389	Dominant control
6.1	0	0.33389	Dominant control
6.1	0	0.34389	Dominant control
6	0	0.28306	Dominant control
6	2	0.25611	Dominant control
6	0	0.33694	Dominant control
5.9	0	0.25528	Dominant control
5.9	2	0.25028	Dominant control
5.9	0	0.24944	Dominant control
6.1	0	0.10944	Dominant control
6.1	0	0.08639	Dominant control
5.9	1	0.27	Dominant control
6.1	2	0.32583	Dominant control
6.1	0	0.11111	Dominant control
6.2	0	0.24222	Dominant control
6.2	0	0.37389	Dominant control
6.2	0	0.23278	Dominant control
6	0	0.44111	Dominant control
6	0	0.22167	Dominant control
6.1	1	0.33944	Dominant control
6.1	0	0.35556	Dominant control
6.2	0	0.26306	Dominant control
6.2	0	0.33333	Dominant control
6.1	0	0.26167	Dominant control
6.1	0	0.25139	Dominant control
6	0	0.27639	Dominant control
6.1	0	0.37361	Dominant control
6	0	0.11444	Dominant control
6.3	0	0.10917	Dominant control
6.3	0	0.09722	Dominant control
6	0	0.12667	Dominant control
6.2	0	0.1175	Dominant control
6.2	0	0.10417	Dominant control
6.2	0	0.23639	Dominant control
6	0	0.37556	Dominant control
6	0	0.25417	Dominant control
6	0	0.25361	Dominant control
6.1	0	0.27444	Dominant control
6.1	0	0.33778	Dominant control
6.2	0	0.25417	Dominant control
6.1	0	0.25917	Dominant control
6.2	0	0.09611	Dominant control
6	0	0.0875	Dominant control
6.1	0	0.36278	Dominant control
6.1	1	0.36917	Dominant control
6.3	0	0.11611	Dominant control
6.3	0	0.08944	Dominant control
6	0	0.09694	Dominant control
6.2	0	0.37833	Dominant control
6.2	0	0.37167	Dominant control
6.2	0	0.33222	Dominant control
6	0	0.3425	Dominant control
6	0	0.195	Dominant control
6	4	0.24972	Dominant control
6.1	0	0.19861	Dominant control
6.2	0	0.38056	Dominant control
6.1	0	0.25333	Dominant control
6.1	0	0.13194	Dominant control
6.1	0	0.32389	Dominant control
6.3	0	0.15917	Dominant control
6.1	0	0.25056	Dominant control
6.2	0	0.33972	Dominant control
6.2	0	0.25028	Dominant control
6.2	0	0.37778	Dominant control
6	0	0.25917	Dominant control
6.1	0	0.26611	Dominant control
6.2	0	0.12889	Dominant control
6.2	0	0.34667	Dominant control
6.1	0	0.15417	Dominant control
6.1	0	0.12639	Dominant control
6.1	0	0.25444	Dominant control
6.2	1	0.30528	Dominant control
6	0	0.35944	Dominant control
6.1	0	0.10861	Dominant control
6.1	0	0.255	Dominant control
6.2	0	0.73722	Dominant control
6.2	0	0.25667	Dominant control
6.1	0	0.36917	Dominant control
6.1	1	0.35389	Dominant control
6.2	0	0.35972	Dominant control
6.1	3	0.30583	Dominant control
6.1	0	0.37472	Dominant control
6.1	0	0.09833	Dominant control
6.2	0	0.34528	Dominant control
6.2	0	0.33528	Dominant control
6.1	1	0.37833	Dominant control
6.1	1	0.34417	Dominant control
6.2	0	0.29194	Dominant control
6.1	0	0.09861	Dominant control
6.1	0	0.35806	Dominant control
6.2	0	0.31861	Dominant control
6.2	1	0.21444	Dominant control
6.1	1	0.25889	Dominant control
6.1	1	0.28444	Dominant control
6.2	0	0.27028	Dominant control
6.1	0	0.34444	Dominant control
6.1	0	0.22972	Dominant control
6.1	0	0.3475	Dominant control
6.2	0	0.28861	Dominant control
6.2	0	0.255	Dominant control
6.2	1	0.27	Dominant control
6.1	0	0.33667	Dominant control
6.1	0	0.32417	Dominant control
6.2	0	0.265	Dominant control
6.2	0	0.36722	Dominant control
6.1	0	0.14556	Dominant control
6.1	0	0.34917	Dominant control
6.2	0	0.36167	Dominant control
5.9	0	0.24694	Dominant control
5.9	2	0.25361	Dominant control
5.9	0	0.25194	Dominant control
5.9	0	0.19861	Dominant control
5.9	1	0.37194	Dominant control
6	0	0.33222	Dominant control
6	0	0.34583	Dominant control
6	0	0.33444	Dominant control
5.9	0	0.35111	Dominant control
5.9	1	0.36167	Dominant control
5.9	0	0.35083	Dominant control
5.9	0	0.11194	Dominant control
5.9	0	0.33611	Dominant control
5.9	0	0.31667	Dominant control
5.9	0	0.32944	Dominant control
6.1	3	0.26639	Dominant control
6.1	0	0.33444	Dominant control
6	0	0.2675	Dominant control
6	0	0.27417	Dominant control
6	0	0.25722	Dominant control
5.9	0	0.09722	Dominant control
5.9	4	0.35889	Dominant control
5.9	1	0.10806	Dominant control
6.1	0	0.34417	Dominant control
5.9	0	0.08472	Dominant control
6.1	0	0.24861	Dominant control
6.2	1	0.33556	Dominant control
6.1	0	0.16222	Dominant control
6.2	0	0.11278	Dominant control
6.2	0	0.35278	Dominant control
6.2	0	0.08556	Dominant control
6.2	0	0.08583	Dominant control
6.2	1	0.37722	Dominant control
6.2	0	0.32833	Dominant control
6.2	0	0.33167	Dominant control
6.2	1	0.34694	Dominant control
6	0	0.30167	Dominant control
6	0	0.25056	Dominant control
6	1	0.24139	Dominant control
6	1	0.2225	Dominant control
5.9	0	0.25167	Dominant control
6	0	0.29472	Dominant control
6	0	0.26306	Dominant control
6	1	0.42917	Dominant control
5.9	1	0.43722	Dominant control
5.9	0	0.32972	Dominant control
5.9	1	0.34611	Dominant control
5.9	0	0.34444	Dominant control
5.9	0	0.33528	Dominant control
5.9	0	0.31944	Dominant control
5.9	0	0.33361	Dominant control
6.1	0	0.23778	Dominant control
6.1	0	0.2675	Dominant control
6	0	0.11056	Dominant control
6.1	0	0.08889	Dominant control
5.9	0	0.35556	Dominant control
5.9	0	0.35389	Dominant control
5.9	0	0.33528	Dominant control
6.1	0	0.37694	Dominant control
6.1	0	0.36472	Dominant control
5.9	2	0.38694	Dominant control
6	0	0.08444	Dominant control
6	0	0.355	Dominant control
6	0	0.29306	Dominant control
6	0	0.3225	Dominant control
6	0	0.29139	Dominant control
6.1	0	0.24139	Dominant control
6	0	0.21306	Dominant control
5.9	0	0.35528	Dominant control
5.9	0	0.2625	Dominant control
5.9	0	0.365	Dominant control
5.9	0	0.35889	Dominant control
5.9	0	0.25472	Dominant control
5.9	0	0.28889	Dominant control
5.9	0	0.29306	Dominant control
6.2	0	0.08833	Dominant control
6.1	0	0.25972	Dominant control
6.1	0	0.08944	Dominant control
6.1	0	0.09111	Dominant control
5.9	0	0.33722	Dominant control
6	0	0.08639	Dominant control
5.9	0	0.33139	Dominant control
6.1	0	0.35222	Dominant control
6.1	0	0.38861	Dominant control
5.9	0	0.34306	Dominant control
6	1	0.25111	Dominant control
6	0	0.33139	Dominant control
6	1	0.35583	Dominant control
6	0	0.37222	Dominant control
6	0	0.29139	Dominant control
6	2	0.24972	Dominant control
6.1	0	0.25	Dominant control
6	2	0.0875	Dominant control
5.9	0	0.27361	Dominant control
5.9	0	0.20944	Dominant control
5.9	0	0.30167	Dominant control
5.9	1	0.26833	Dominant control
6	0	0.08778	Dominant control
6.1	0	0.08556	Dominant control
6.1	1	0.31972	Dominant control
6	0	0.08611	Dominant control
6	0	0.33778	Dominant control
6	0	0.09139	Dominant control
6.1	0	0.24361	Dominant control
6.1	0	0.29694	Dominant control
6	0	0.33778	Dominant control
6	1	0.34139	Dominant control
6	4	0.34417	Dominant control
6.1	0	0.32944	Dominant control
6	1	0.38333	Dominant control
6	2	0.33528	Dominant control
6	0	0.22972	Dominant control
5.9	0	0.16139	Dominant control
5.9	0	0.38667	Dominant control
6	0	0.10278	Dominant control
5.9	0	0.29528	Dominant control
6	0	0.12028	Dominant control
6	0	0.10583	Dominant control
6.2	0	0.08528	Dominant control
6.2	0	0.0875	Dominant control
6.1	0	0.35194	Dominant control
6.1	0	0.33611	Dominant control
6	2	0.33333	Dominant control
6	0	0.32194	Dominant control
6	1	0.33556	Dominant control
6.1	0	0.10333	Dominant control
6.1	0	0.12472	Dominant control
6	0	0.35028	Dominant control
6	0	0.51528	Dominant control
6.1	0	0.24306	Dominant control
6.1	2	0.27417	Dominant control
6.1	4	0.24639	Dominant control
6	2	0.33611	Dominant control
6	0	0.26389	Dominant control
5.9	0	0.26389	Dominant control
6	0	0.16667	Dominant control
6	0	0.09778	Dominant control
6	0	0.17472	Dominant control
6	0	0.1675	Dominant control
6	0	0.09111	Dominant control
6.1	0	0.33111	Dominant control
6.2	0	0.33556	Dominant control
6.2	0	0.08583	Dominant control
6.1	0	0.33694	Dominant control
6.1	0	0.33806	Dominant control
6	2	0.32778	Dominant control
6	1	0.25139	Dominant control
6	0	0.34472	Dominant control
6.1	0	0.1275	Dominant control
6.1	0	0.14444	Dominant control
6	0	0.25	Dominant control
6.1	0	0.24556	Dominant control
6.1	1	0.25139	Dominant control
6.2	5	0.36556	Dominant control
6.2	0	0.09611	Dominant control
6	0	0.24444	Dominant control
6.1	0	0.24222	Dominant control
6.1	0	0.13361	Dominant control
6	0	0.09139	Dominant control
6	0	0.36861	Dominant control
6.1	0	0.08861	Dominant control
6.1	0	0.35194	Dominant control
6.1	0	0.33528	Dominant control
6.2	0	0.3275	Dominant control
6.2	2	0.33139	Dominant control
6.1	0	0.34	Dominant control
6.1	0	0.25306	Dominant control
6	1	0.25	Dominant control
6	0	0.26667	Dominant control
6	0	0.24583	Dominant control
6.3	0	0.11472	Dominant control
6	0	0.19778	Dominant control
6.1	0	0.26833	Dominant control
6.2	1	0.30806	Dominant control
6.2	0	0.40167	Dominant control
6.2	0	0.26361	Dominant control
6	0	0.12861	Dominant control
6	0	0.31861	Dominant control
6	0	0.33861	Dominant control
6.1	2	0.34722	Dominant control
6.1	0	0.38111	Dominant control
6.1	0	0.39444	Dominant control
6.2	0	0.33111	Dominant control
6.2	0	0.33194	Dominant control
6.1	4	0.26056	Dominant control
6.1	0	0.26972	Dominant control
6.1	1	0.27694	Dominant control
6	0	0.24583	Dominant control
6.3	0	0.12639	Dominant control
6.3	0	0.11944	Dominant control
6	0	0.27917	Dominant control
Offspring age (months)	Aggression initiated	Time observed (fraction of hour)	Maternal treatment
1.2	0	0.345	Subordinate control
1.2	2	0.34306	Subordinate control
1.2	1	0.35361	Subordinate control
0.9	0	0.08944	Subordinate control
0.9	0	0.14361	Subordinate control
0.9	0	0.10222	Subordinate control
1.4	1	0.34639	Subordinate control
1.3	0	0.36306	Subordinate control
1.5	1	0.34611	Subordinate control
1.3	1	0.31389	Subordinate control
1.4	1	0.34333	Subordinate control
1	0	0.13361	Subordinate control
1	0	0.2775	Subordinate control
1.1	0	0.10167	Subordinate control
0.9	0	0.11083	Subordinate control
1.3	6	0.53111	Subordinate control
1.3	1	0.55306	Subordinate control
1.3	2	0.24083	Subordinate control
1.3	3	0.26361	Subordinate control
1	0	0.09028	Subordinate control
1	0	0.34194	Subordinate control
1	0	0.08722	Subordinate control
1.4	6	0.36361	Subordinate control
1.4	9	0.32278	Subordinate control
1.4	4	0.34833	Subordinate control
1.2	5	0.32444	Subordinate control
1.2	0	0.33111	Subordinate control
1.2	0	0.0925	Subordinate control
1.2	1	0.25194	Subordinate control
1	0	0.08861	Subordinate control
1.2	0	0.25861	Subordinate control
1.2	0	0.31444	Subordinate control
1.2	3	0.26778	Subordinate control
1.2	1	0.26583	Subordinate control
1.4	3	0.3425	Subordinate control
1.2	2	0.33833	Subordinate control
1.2	0	0.33167	Subordinate control
1.2	0	0.08556	Subordinate control
1	5	0.33611	Subordinate control
1.2	0	0.28833	Subordinate control
1.2	2	0.275	Subordinate control
1.2	0	0.31694	Subordinate control
1.2	0	0.21028	Subordinate control
1.2	0	0.30806	Subordinate control
1	4	0.33278	Subordinate control
[truncated: 3,065 more rows]

## Sheet: Fig3a-d
Dominant. Female.Treatment	Rank	Preg.stage	Location	Focal.Length.Hour	Olfactory.Rate	Initiate.Food.Competition.Rate	Receive.Submission.Rate	Receive.prosocial.Rate
Control	Dominant	LP	Forage	0.426944	0	0	na	na
Control	Dominant	LP	Forage	0.5175	0	0	na	na
Control	Dominant	LP	Forage	0.0666667	0	0	na	na
Control	Dominant	LP	Forage	0.111111	0	0	na	na
Control	Dominant	LP	Forage	0.258889	0	0	na	na
Control	Dominant	LP	Burrow	0.119722	0	na	6	4
Control	Dominant	LP	Forage	0.771667	0	0	na	na
Control	Dominant	LP	Forage	0.144444	0	0	na	na
Control	Dominant	LP	Forage	0.34	0	1	na	na
Control	Dominant	LP	Forage	0.351111	0	2	na	na
Control	Dominant	LP	Forage	0.238333	0	0	na	na
Control	Dominant	LP	Burrow	0.0641667	0	na	2	2
Control	Dominant	LP	Burrow	0.1125	0	na	0	5
Control	Dominant	LP	Forage	0.643333	1	0	na	na
Control	Dominant	LP	Forage	0.498056	0	1	na	na
Control	Dominant	LP	Forage	0.296389	0	0	na	na
Control	Dominant	LP	Burrow	0.0583333	0	na	0	0
Control	Dominant	LP	Forage	0.4725	2	1	na	na
Control	Dominant	LP	Forage	0.497222	0	0	na	na
Control	Dominant	LP	Forage	0.243056	0	0	na	na
Control	Dominant	LP	Burrow	0.0858333	0	na	4	5
Control	Dominant	LP	Burrow	0.0869444	1	na	2	5
Control	Dominant	LP	Burrow	0.0805556	0	na	2	2
Control	Dominant	LP	Burrow	0.0758333	0	na	1	6
Control	Dominant	PP	Burrow	0.0886111	1	na	1	4
Control	Dominant	PP	Forage	0.569167	0	2	na	na
Control	Dominant	PP	Forage	0.393889	0	0	na	na
Control	Dominant	PP	Forage	0.185833	0	1	na	na
Control	Dominant	PP	Forage	0.275	0	3	na	na
Control	Dominant	PP	Forage	0.356944	3	0	na	na
Control	Dominant	PP	Forage	0.0808333	0	0	na	na
Control	Dominant	PP	Forage	0.551111	0	1	na	na
Control	Dominant	PP	Forage	0.340278	0	0	na	na
Control	Dominant	PP	Forage	0.191667	0	0	na	na
Control	Dominant	PP	Burrow	0.0936111	0	na	0	3
Control	Dominant	PP	Forage	0.516389	0	1	na	na
Control	Dominant	PP	Forage	0.504722	0	0	na	na
Control	Dominant	PP	Forage	0.524722	0	0	na	na
Control	Dominant	PP	Forage	0.214722	0	0	na	na
Control	Dominant	PP	Burrow	0.0952778	0	na	0	2
Control	Dominant	PP	Burrow	0.0288889	0	na	2	4
Control	Dominant	PP	Forage	0.572778	0	0	na	na
Control	Dominant	PP	Forage	0.2425	0	0	na	na
Control	Dominant	PP	Forage	0.140833	0	0	na	na
Control	Dominant	PP	Burrow	0.0280556	0	na	0	1
Control	Dominant	PP	Burrow	0.207778	0	na	1	5
Control	Dominant	PP	Burrow	0.0180556	0	na	0	0
Control	Dominant	PP	Burrow	0.103056	0	na	1	1
Control	Dominant	PP	Forage	0.495	0	0	na	na
Control	Dominant	PP	Forage	0.500278	1	1	na	na
Control	Dominant	PP	Forage	0.254444	0	1	na	na
Control	Dominant	LP	Forage	0.483889	1	0	na	na
Control	Dominant	LP	Forage	0.162778	0	0	na	na
Control	Dominant	LP	Forage	0.18	2	0	na	na
Control	Dominant	LP	Forage	0.248611	1	0	na	na
Control	Dominant	LP	Forage	0.508889	4	0	na	na
Control	Dominant	LP	Forage	0.323333	1	0	na	na
Control	Dominant	PP	Burrow	0.0619444	0	na	1	4
Control	Dominant	PP	Forage	0.509444	0	1	na	na
Control	Dominant	PP	Forage	0.491389	3	0	na	na
Control	Dominant	PP	Forage	0.246667	0	0	na	na
Control	Dominant	PP	Forage	0.248889	0	0	na	na
Control	Dominant	PP	Burrow	0.085	0	na	2	0
Control	Dominant	PP	Forage	0.501389	1	0	na	na
Control	Dominant	PP	Forage	0.484444	2	0	na	na
Control	Dominant	PP	Forage	0.485	0	1	na	na
Control	Dominant	PP	Forage	0.2175	1	0	na	na
Control	Dominant	PP	Burrow	0.0838889	0	na	1	0
Control	Dominant	PP	Forage	0.366389	0	0	na	na
Control	Dominant	PP	Forage	0.385556	2	0	na	na
Control	Dominant	PP	Forage	0.174167	0	0	na	na
Control	Dominant	PP	Forage	0.25	0	0	na	na
Control	Dominant	PP	Forage	0.230278	0	0	na	na
Control	Dominant	PP	Forage	0.25	1	0	na	na
Control	Dominant	LP	Burrow	0.0458333	0	na	0	2
Control	Dominant	LP	Forage	0.479722	1	0	na	na
Control	Dominant	LP	Forage	0.288333	1	0	na	na
Control	Dominant	LP	Forage	0.248611	0	0	na	na
Control	Dominant	LP	Forage	0.251944	0	0	na	na
Control	Dominant	LP	Forage	0.469444	0	1	na	na
Control	Dominant	LP	Forage	0.551944	0	1	na	na
Control	Dominant	LP	Forage	0.250556	0	0	na	na
Control	Dominant	LP	Burrow	0.0941667	0	na	0	1
Control	Dominant	LP	Forage	0.525	0	0	na	na
Control	Dominant	LP	Forage	0.514722	0	0	na	na
Control	Dominant	LP	Burrow	0.0938889	0	na	0	1
Control	Dominant	LP	Burrow	0.0272222	0	na	0	2
Control	Dominant	LP	Burrow	0.147222	0	na	0	0
Control	Dominant	LP	Forage	0.500556	0	0	na	na
Control	Dominant	LP	Forage	0.483056	0	1	na	na
Control	Dominant	LP	Forage	0.273333	0	1	na	na
Control	Dominant	LP	Forage	0.513889	0	1	na	na
Control	Dominant	LP	Forage	0.427222	2	0	na	na
Control	Dominant	LP	Forage	0.301667	1	0	na	na
Control	Dominant	LP	Forage	0.217222	0	0	na	na
Control	Dominant	LP	Forage	0.640278	0	0	na	na
Control	Dominant	LP	Forage	0.529167	1	0	na	na
Control	Dominant	PP	Burrow	0.0577778	0	na	1	1
Control	Dominant	PP	Forage	0.283333	6	0	na	na
Control	Dominant	PP	Forage	0.469167	1	0	na	na
Control	Dominant	PP	Forage	0.340278	0	0	na	na
Control	Dominant	PP	Burrow	0.0655556	0	na	1	3
Control	Dominant	PP	Burrow	0.0155556	0	na	2	3
Control	Dominant	PP	Forage	0.299167	1	0	na	na
Control	Dominant	PP	Forage	0.281667	0	0	na	na
Control	Dominant	PP	Burrow	0.0477778	0	na	5	3
Control	Dominant	PP	Burrow	0.0725	1	na	1	0
Control	Dominant	PP	Forage	0.536389	1	0	na	na
Control	Dominant	PP	Forage	0.265556	0	2	na	na
Control	Dominant	PP	Forage	0.358611	3	0	na	na
Control	Dominant	PP	Burrow	0.118611	1	na	0	0
Control	Dominant	PP	Burrow	0.0219444	0	na	1	0
Control	Dominant	PP	Burrow	0.0386111	0	na	0	0
Control	Dominant	PP	Burrow	0.134167	0	na	0	0
Control	Dominant	PP	Forage	0.500556	0	0	na	na
Control	Dominant	PP	Forage	0.546111	2	0	na	na
Control	Dominant	PP	Forage	0.566111	1	0	na	na
Control	Dominant	PP	Forage	0.157778	0	0	na	na
Control	Dominant	PP	Forage	0.171944	1	0	na	na
Control	Dominant	PP	Burrow	0.0947222	0	na	0	0
Control	Dominant	LP	Forage	0.534722	1	0	na	na
Control	Dominant	LP	Burrow	0.103889	0	na	0	6
Control	Dominant	LP	Forage	0.590278	0	0	na	na
Control	Dominant	LP	Forage	0.312222	1	0	na	na
Control	Dominant	LP	Forage	0.288611	1	0	na	na
Control	Dominant	LP	Forage	0.154167	0	0	na	na
Control	Dominant	LP	Burrow	0.1375	0	na	0	3
Control	Dominant	LP	Burrow	0.0769444	0	na	0	0
Control	Dominant	LP	Forage	0.323056	0	0	na	na
Control	Dominant	LP	Forage	0.0544444	0	0	na	na
Control	Dominant	LP	Burrow	0.0402778	0	na	0	2
Control	Dominant	LP	Burrow	0.1075	0	na	0	13
Control	Dominant	LP	Forage	0.517778	8	0	na	na
Control	Dominant	LP	Forage	0.411111	5	0	na	na
Control	Dominant	LP	Forage	0.180833	0	0	na	na
Control	Dominant	LP	Forage	0.274722	0	1	na	na
Control	Dominant	LP	Forage	0.261111	1	0	na	na
Control	Dominant	LP	Burrow	0.0758333	0	na	0	2
Flutamide	Dominant	LP	Burrow	0.0686111	0	na	0	0
Flutamide	Dominant	LP	Forage	0.562222	0	0	na	na
Flutamide	Dominant	LP	Forage	0.343611	1	0	na	na
Flutamide	Dominant	LP	Forage	0.523889	0	0	na	na
Flutamide	Dominant	LP	Forage	0.165556	0	0	na	na
Flutamide	Dominant	LP	Burrow	0.0975	0	na	1	4
Flutamide	Dominant	LP	Burrow	0.0577778	0	na	0	1
Flutamide	Dominant	LP	Forage	0.4925	0	0	na	na
Flutamide	Dominant	LP	Forage	0.285833	1	0	na	na
Flutamide	Dominant	LP	Forage	0.211667	1	0	na	na
Flutamide	Dominant	LP	Forage	0.153333	0	0	na	na
Flutamide	Dominant	LP	Burrow	0.0677778	0	na	0	0
Flutamide	Dominant	LP	Forage	0.646667	0	0	na	na
Flutamide	Dominant	LP	Forage	0.497222	0	0	na	na
Flutamide	Dominant	PP	Forage	0.523611	0	0	na	na
Flutamide	Dominant	PP	Forage	0.367222	0	0	na	na
Flutamide	Dominant	PP	Burrow	0.0669444	0	na	0	0
Flutamide	Dominant	PP	Forage	0.500278	0	0	na	na
Flutamide	Dominant	PP	Forage	0.359722	3	0	na	na
Flutamide	Dominant	PP	Burrow	0.0852778	0	na	0	5
Flutamide	Dominant	PP	Forage	0.575833	0	0	na	na
Flutamide	Dominant	PP	Forage	0.155833	0	0	na	na
Flutamide	Dominant	PP	Forage	0.531111	0	0	na	na
Flutamide	Dominant	PP	Burrow	0.0816667	0	na	0	2
Flutamide	Dominant	PP	Forage	0.5175	0	0	na	na
Flutamide	Dominant	PP	Forage	0.483889	1	0	na	na
Flutamide	Dominant	PP	Forage	0.254722	0	0	na	na
Flutamide	Dominant	PP	Forage	0.265556	0	0	na	na
Flutamide	Dominant	PP	Burrow	0.103333	0	na	0	1
Flutamide	Dominant	PP	Forage	0.0636111	0	0	na	na
Control	Dominant	LP	Burrow	0.0611111	0	na	0	0
Control	Dominant	LP	Forage	0.529722	0	0	na	na
Control	Dominant	LP	Burrow	0.126111	0	na	4	4
Control	Dominant	LP	Forage	0.256667	0	0	na	na
Control	Dominant	LP	Forage	0.281944	0	4	na	na
Control	Dominant	LP	Burrow	0.0797222	0	na	1	2
Control	Dominant	LP	Burrow	0.143333	0	na	2	10
Control	Dominant	LP	Burrow	0.0836111	0	na	0	4
Control	Dominant	LP	Forage	0.524444	0	0	na	na
Control	Dominant	LP	Forage	0.298889	1	0	na	na
Control	Dominant	LP	Forage	0.1775	0	0	na	na
Flutamide	Dominant	LP	Forage	0.453611	0	1	na	na
Flutamide	Dominant	LP	Forage	0.4	1	1	na	na
Flutamide	Dominant	LP	Forage	0.293333	0	1	na	na
Flutamide	Dominant	LP	Forage	0.276667	0	0	na	na
Flutamide	Dominant	LP	Burrow	0.0502778	0	na	0	0
Flutamide	Dominant	LP	Forage	0.343889	0	0	na	na
Flutamide	Dominant	LP	Forage	0.811667	2	1	na	na
Flutamide	Dominant	LP	Burrow	0.0983333	0	na	3	6
Flutamide	Dominant	LP	Forage	0.2725	0	0	na	na
Flutamide	Dominant	PP	Burrow	0.0566667	0	na	0	0
Flutamide	Dominant	PP	Burrow	0.0897222	0	na	0	0
Flutamide	Dominant	PP	Forage	0.274444	0	0	na	na
Flutamide	Dominant	PP	Forage	0.255556	0	0	na	na
Flutamide	Dominant	PP	Burrow	0.0713889	0	na	0	2
Flutamide	Dominant	PP	Forage	0.545	0	0	na	na
Flutamide	Dominant	PP	Forage	0.185833	2	0	na	na
Flutamide	Dominant	PP	Forage	0.403611	1	0	na	na
Control	Dominant	LP	Burrow	0.0355556	0	na	0	0
Control	Dominant	LP	Burrow	0.0991667	0	na	0	0
Control	Dominant	LP	Forage	0.426667	0	2	na	na
Control	Dominant	LP	Forage	0.315278	0	1	na	na
Control	Dominant	LP	Forage	0.4225	0	3	na	na
Control	Dominant	LP	Burrow	0.0675	0	na	0	0
Control	Dominant	LP	Forage	0.4875	2	1	na	na
Control	Dominant	LP	Forage	0.578333	0	0	na	na
Control	Dominant	LP	Burrow	0.105833	0	na	1	3
Control	Dominant	LP	Forage	0.483333	0	0	na	na
Control	Dominant	LP	Burrow	0.0755556	0	na	0	0
Control	Dominant	LP	Forage	0.591667	0	1	na	na
Control	Dominant	LP	Forage	0.459444	1	1	na	na
Control	Dominant	LP	Forage	0.274722	0	0	na	na
Control	Dominant	LP	Forage	0.175	0	0	na	na
Control	Dominant	LP	Burrow	0.110278	0	na	0	5
Control	Dominant	LP	Burrow	0.0858333	0	na	0	0
Control	Dominant	LP	Forage	0.531389	17	0	na	na
Control	Dominant	LP	Forage	0.426667	0	1	na	na
Control	Dominant	LP	Burrow	0.0844444	0	na	0	0
Control	Dominant	PP	Burrow	0.0722222	0	na	0	0
Control	Dominant	PP	Burrow	0.0916667	0	na	0	4
Control	Dominant	PP	Burrow	0.0636111	0	na	0	0
Control	Dominant	PP	Forage	0.501111	0	0	na	na
Control	Dominant	PP	Forage	0.424167	1	0	na	na
Control	Dominant	LP	Burrow	0.0780556	0	na	0	2
Control	Dominant	LP	Burrow	0.156111	0	na	0	0
Control	Dominant	LP	Forage	0.529722	4	0	na	na
Control	Dominant	LP	Forage	0.255278	2	0	na	na
Control	Dominant	LP	Forage	0.241667	0	0	na	na
Control	Dominant	LP	Forage	0.254167	1	0	na	na
Control	Dominant	LP	Burrow	0.0191667	0	na	0	0
Control	Dominant	LP	Burrow	0.0375	0	na	0	0
Control	Dominant	LP	Forage	0.512778	0	0	na	na
Control	Dominant	LP	Forage	0.493056	1	0	na	na
Control	Dominant	LP	Forage	0.506111	2	0	na	na
Control	Dominant	LP	Forage	0.189722	0	0	na	na
Control	Dominant	LP	Forage	0.165278	2	0	na	na
Control	Dominant	LP	Burrow	0.0844444	0	na	0	0
Control	Dominant	LP	Burrow	0.0175	0	na	0	0
Control	Dominant	LP	Forage	0.476667	18	0	na	na
Control	Dominant	LP	Forage	0.495	2	0	na	na
Control	Dominant	LP	Forage	0.516944	2	0	na	na
Control	Dominant	LP	Burrow	0.17	0	na	0	0
Control	Dominant	LP	Burrow	0.132778	0	na	0	0
Flutamide	Dominant	LP	Burrow	0.0430556	0	na	0	3
Flutamide	Dominant	LP	Burrow	0.0466667	0	na	0	4
Flutamide	Dominant	LP	Burrow	0.0341667	0	na	0	0
Flutamide	Dominant	LP	Burrow	0.0191667	0	na	0	0
Flutamide	Dominant	LP	Forage	0.479167	3	0	na	na
Flutamide	Dominant	LP	Forage	0.521944	0	0	na	na
Flutamide	Dominant	LP	Forage	0.391389	5	0	na	na
Flutamide	Dominant	LP	Forage	0.290278	0	0	na	na
Flutamide	Dominant	LP	Burrow	0.0891667	0	na	0	0
Flutamide	Dominant	LP	Burrow	0.0683333	0	na	0	0
Flutamide	Dominant	LP	Forage	0.507222	0	1	na	na
Flutamide	Dominant	LP	Burrow	0.0725	0	na	0	0
Flutamide	Dominant	LP	Burrow	0.100833	0	na	0	1
Flutamide	Dominant	LP	Forage	0.511389	0	0	na	na
Flutamide	Dominant	LP	Forage	0.484167	0	0	na	na
Flutamide	Dominant	LP	Forage	0.299444	6	0	na	na
Flutamide	Dominant	LP	Forage	0.2625	0	0	na	na
Flutamide	Dominant	LP	Forage	0.261389	1	0	na	na
Flutamide	Dominant	LP	Burrow	0.0691667	0	na	0	1
Flutamide	Dominant	LP	Burrow	0.101389	0	na	1	1
Flutamide	Dominant	LP	Forage	0.446667	4	1	na	na
Flutamide	Dominant	LP	Forage	0.505833	4	1	na	na
Flutamide	Dominant	LP	Forage	0.389444	1	0	na	na
Flutamide	Dominant	PP	Forage	0.685833	0	0	na	na
Flutamide	Dominant	PP	Forage	0.194167	0	0	na	na
Flutamide	Dominant	PP	Forage	0.213056	1	0	na	na
Flutamide	Dominant	PP	Burrow	0.123889	0	na	0	0
Flutamide	Dominant	PP	Burrow	0.0719444	0	na	0	0
Flutamide	Dominant	PP	Burrow	0.0413889	0	na	0	0
Flutamide	Dominant	PP	Forage	0.458611	4	0	na	na
Flutamide	Dominant	PP	Forage	0.468056	0	1	na	na
Flutamide	Dominant	PP	Forage	0.0808333	0	0	na	na
Flutamide	Dominant	PP	Forage	0.309167	0	0	na	na
Flutamide	Dominant	PP	Forage	0.143333	0	0	na	na
Flutamide	Dominant	PP	Burrow	0.0325	0	na	0	0
Control	Dominant	LP	Burrow	0.0994444	0	na	0	0
Control	Dominant	LP	Forage	0.536667	0	1	na	na
Control	Dominant	LP	Forage	0.533889	2	0	na	na
Control	Dominant	LP	Forage	0.284167	1	0	na	na
Control	Dominant	LP	Forage	0.238056	0	1	na	na
Control	Dominant	LP	Forage	0.474722	0	0	na	na
Control	Dominant	LP	Forage	0.495278	0	1	na	na
Control	Dominant	LP	Forage	0.318889	0	0	na	na
Control	Dominant	LP	Forage	0.240278	0	0	na	na
Control	Dominant	LP	Forage	0.251944	0	0	na	na
Control	Dominant	LP	Burrow	0.0811111	0	na	0	1
Control	Dominant	LP	Forage	0.51	2	0	na	na
Control	Dominant	LP	Forage	0.245556	0	0	na	na
Control	Dominant	LP	Forage	0.258611	0	0	na	na
Control	Dominant	LP	Burrow	0.0855556	1	na	0	2
Control	Dominant	LP	Burrow	0.0202778	0	na	0	0
Control	Dominant	LP	Forage	0.588056	6	0	na	na
Control	Dominant	LP	Forage	0.520556	6	0	na	na
Control	Dominant	LP	Forage	0.258056	1	1	na	na
Control	Dominant	LP	Forage	0.27	0	0	na	na
Control	Dominant	LP	Forage	0.259722	2	0	na	na
Control	Dominant	LP	Forage	0.172778	0	0	na	na
Control	Dominant	LP	Burrow	0.0991667	0	na	1	1
Control	Dominant	LP	Burrow	0.0980556	0	na	1	2
Control	Dominant	LP	Burrow	0.0777778	0	na	0	8
Control	Dominant	LP	Burrow	0.105556	0	na	0	6
Control	Dominant	LP	Burrow	0.115556	0	na	0	1
Control	Dominant	LP	Burrow	0.0747222	0	na	1	3
Control	Dominant	LP	Burrow	0.0588889	0	na	0	6
Control	Dominant	LP	Forage	0.49	2	0	na	na
Control	Dominant	LP	Forage	0.628611	0	1	na	na
Control	Dominant	LP	Forage	0.241667	0	0	na	na
Control	Dominant	LP	Forage	0.217222	2	0	na	na
Control	Dominant	PP	Forage	0.677778	0	0	na	na
Control	Dominant	PP	Forage	0.644167	0	0	na	na
Control	Dominant	PP	Forage	0.183056	2	0	na	na
Control	Dominant	PP	Burrow	0.124167	0	na	7	6
Control	Dominant	PP	Forage	0.636111	1	1	na	na
Control	Dominant	PP	Forage	0.539167	3	1	na	na
Control	Dominant	PP	Forage	0.11	1	0	na	na
Control	Dominant	PP	Forage	0.505278	1	0	na	na
Control	Dominant	PP	Forage	0.247222	1	0	na	na
Control	Dominant	PP	Forage	0.129722	1	0	na	na
Control	Dominant	PP	Forage	0.633056	1	1	na	na
Control	Dominant	PP	Forage	0.466111	2	0	na	na
Control	Dominant	PP	Forage	0.287778	0	0	na	na
Control	Dominant	PP	Forage	0.54	1	0	na	na
Control	Dominant	PP	Forage	0.220278	1	0	na	na
Control	Dominant	PP	Forage	0.546944	0	0	na	na
Control	Dominant	PP	Forage	0.488611	3	1	na	na
Control	Dominant	PP	Forage	0.329167	0	1	na	na
Control	Dominant	LP	Burrow	0.114444	0	na	2	6
Control	Dominant	LP	Forage	0.522222	0	0	na	na
Control	Dominant	LP	Forage	0.261389	1	2	na	na
Control	Dominant	LP	Forage	0.546111	1	0	na	na
Control	Dominant	LP	Forage	0.171111	0	0	na	na
Control	Dominant	LP	Burrow	0.0916667	0	na	0	3
Flutamide	Dominant	LP	Forage	0.341111	0	0	na	na
Flutamide	Dominant	LP	Burrow	0.149722	0	na	2	3
Flutamide	Dominant	LP	Forage	0.575278	0	0	na	na
Flutamide	Dominant	LP	Forage	0.511667	2	0	na	na
Flutamide	Dominant	LP	Forage	0.318333	0	0	na	na
Flutamide	Dominant	LP	Forage	0.393333	0	1	na	na
Flutamide	Dominant	LP	Forage	0.739167	0	2	na	na
Flutamide	Dominant	LP	Forage	0.501667	0	0	na	na
Flutamide	Dominant	LP	Forage	0.148889	0	1	na	na
Flutamide	Dominant	LP	Forage	0.331111	0	0	na	na
Flutamide	Dominant	LP	Burrow	0.0963889	0	na	0	0
Flutamide	Dominant	LP	Forage	0.326111	0	0	na	na
Flutamide	Dominant	LP	Forage	0.384722	1	0	na	na
Flutamide	Dominant	LP	Forage	0.553056	0	0	na	na
Flutamide	Dominant	LP	Forage	0.355833	0	1	na	na
Flutamide	Dominant	LP	Forage	0.523056	0	1	na	na
Flutamide	Dominant	LP	Burrow	0.113333	0	na	0	0
Flutamide	Dominant	LP	Forage	0.4275	1	2	na	na
Flutamide	Dominant	LP	Forage	0.238611	0	0	na	na
Flutamide	Dominant	LP	Forage	0.180556	1	0	na	na
Flutamide	Dominant	LP	Forage	0.227222	0	0	na	na
Flutamide	Dominant	LP	Burrow	0.0669444	0	na	0	0
Control	Dominant	LP	Burrow	0.0613889	0	na	3	3
Control	Dominant	LP	Forage	0.334444	0	0	na	na
Control	Dominant	LP	Burrow	0.0605556	0	na	2	3
Control	Dominant	LP	Burrow	0.0883333	0	na	1	4
Control	Dominant	LP	Forage	0.348056	0	0	na	na
Control	Dominant	LP	Forage	0.327778	0	1	na	na
Control	Dominant	LP	Forage	0.338889	0	0	na	na
Control	Dominant	LP	Forage	0.233056	1	0	na	na
Control	Dominant	LP	Burrow	0.0838889	0	na	1	7
Control	Dominant	LP	Burrow	0.0894444	0	na	0	0
Control	Dominant	LP	Forage	0.338889	0	1	na	na
Control	Dominant	LP	Forage	0.0969444	0	0	na	na
Control	Dominant	LP	Forage	0.265833	0	0	na	na
Control	Dominant	LP	Forage	0.258611	0	0	na	na
Control	Dominant	LP	Forage	0.338611	0	1	na	na
Control	Dominant	LP	Forage	0.366111	0	1	na	na
Control	Dominant	LP	Forage	0.301111	2	0	na	na
Control	Dominant	LP	Burrow	0.113611	0	na	2	1
Control	Dominant	LP	Forage	0.338333	1	0	na	na
Control	Dominant	LP	Forage	0.341944	0	0	na	na
Control	Dominant	LP	Forage	0.366111	0	0	na	na
Control	Dominant	LP	Forage	0.261944	0	0	na	na
Control	Dominant	LP	Forage	0.275556	0	1	na	na
Control	Dominant	LP	Burrow	0.0211111	0	na	0	0
Control	Dominant	PP	Forage	0.334167	0	2	na	na
Control	Dominant	PP	Forage	0.366944	0	0	na	na
Control	Dominant	PP	Forage	0.331944	2	2	na	na
Control	Dominant	PP	Forage	0.356111	0	2	na	na
Control	Dominant	PP	Forage	0.335556	0	0	na	na
Control	Dominant	PP	Forage	0.2625	0	1	na	na
Control	Dominant	PP	Forage	0.158056	2	0	na	na
Control	Dominant	PP	Forage	0.3325	0	0	na	na
Control	Dominant	PP	Forage	0.323056	1	0	na	na
Control	Dominant	PP	Forage	0.231111	0	0	na	na
Control	Dominant	LP	Burrow	0.0255556	0	na	0	0
Control	Dominant	LP	Forage	0.41	0	0	na	na
Control	Dominant	LP	Forage	0.349444	0	2	na	na
Control	Dominant	LP	Forage	0.343333	0	0	na	na
Control	Dominant	LP	Forage	0.337222	1	0	na	na
Control	Dominant	LP	Forage	0.358333	0	0	na	na
Control	Dominant	LP	Forage	0.276944	0	0	na	na
Control	Dominant	LP	Forage	0.106111	1	0	na	na
Control	Dominant	LP	Burrow	0.0786111	0	na	0	5
Control	Dominant	LP	Forage	0.263333	0	0	na	na
Control	Dominant	LP	Forage	0.336111	1	1	na	na
Control	Dominant	LP	Forage	0.328333	0	1	na	na
Control	Dominant	LP	Burrow	0.0780556	0	na	0	0
Control	Dominant	LP	Forage	0.316389	1	1	na	na
Control	Dominant	LP	Forage	0.3125	0	0	na	na
Control	Dominant	LP	Forage	0.293056	1	2	na	na
Control	Dominant	LP	Forage	0.346667	1	0	na	na
Control	Dominant	LP	Forage	0.265278	0	0	na	na
Control	Dominant	LP	Forage	0.34	1	0	na	na
Control	Dominant	LP	Burrow	0.08	0	na	0	2
Control	Dominant	LP	Forage	0.348056	0	0	na	na
Control	Dominant	LP	Forage	0.337778	0	1	na	na
Control	Dominant	LP	Forage	0.384444	0	0	na	na
Control	Dominant	LP	Forage	0.342222	1	1	na	na
Control	Dominant	PP	Forage	0.341944	0	0	na	na
Control	Dominant	PP	Forage	0.357222	0	0	na	na
Control	Dominant	PP	Forage	0.335833	0	4	na	na
Control	Dominant	PP	Forage	0.374722	0	1	na	na
Control	Dominant	PP	Forage	0.374444	0	0	na	na
Control	Dominant	PP	Forage	0.341667	0	0	na	na
Control	Dominant	PP	Forage	0.32	1	0	na	na
Control	Dominant	PP	Forage	0.153889	0	0	na	na
Control	Dominant	PP	Burrow	0.125	0	na	0	0
Control	Dominant	PP	Burrow	0.0175	0	na	0	1
Control	Dominant	PP	Forage	0.343889	0	0	na	na
Control	Dominant	PP	Forage	0.496667	1	0	na	na
Control	Dominant	PP	Forage	0.332778	0	0	na	na
Control	Dominant	PP	Forage	0.250556	0	0	na	na
Control	Dominant	PP	Forage	0.242778	1	0	na	na
Control	Dominant	PP	Forage	0.209722	1	0	na	na
Control	Dominant	PP	Forage	0.284444	0	0	na	na
Control	Dominant	PP	Forage	0.268333	0	0	na	na
Control	Dominant	PP	Forage	0.03	0	0	na	na
Control	Dominant	PP	Forage	0.310278	0	0	na	na
Control	Dominant	PP	Burrow	0.0938889	0	na	0	2
Control	Dominant	PP	Forage	0.353056	1	0	na	na
Control	Dominant	PP	Forage	0.11	1	0	na	na
Control	Dominant	PP	Forage	0.175	0	0	na	na
Control	Dominant	PP	Burrow	0.0716667	0	na	0	0
Control	Dominant	PP	Burrow	0.0705556	0	na	0	2
Control	Dominant	PP	Forage	0.338889	3	0	na	na
Control	Dominant	PP	Forage	0.306667	0	0	na	na
Control	Dominant	PP	Forage	0.346111	0	0	na	na
Control	Dominant	PP	Forage	0.334722	0	0	na	na
Control	Dominant	PP	Forage	0.358611	0	0	na	na
Control	Dominant	PP	Forage	0.199722	0	0	na	na
Control	Dominant	PP	Forage	0.250556	0	0	na	na
Control	Dominant	PP	Forage	0.240833	2	0	na	na
Control	Dominant	LP	Burrow	0.00527778	0	na	0	2
Control	Dominant	LP	Forage	0.330833	0	0	na	na
Control	Dominant	LP	Forage	0.200278	0	0	na	na
Control	Dominant	LP	Forage	0.250833	0	0	na	na
Control	Dominant	LP	Forage	0.258056	3	0	na	na
Control	Dominant	LP	Burrow	0.145833	0	na	0	0
Control	Dominant	LP	Forage	0.330833	0	0	na	na
Control	Dominant	LP	Forage	0.322222	2	0	na	na
Control	Dominant	LP	Forage	0.3675	0	0	na	na
Control	Dominant	LP	Forage	0.351111	1	0	na	na
Control	Dominant	LP	Forage	0.358056	0	0	na	na
Control	Dominant	LP	Forage	0.343333	2	0	na	na
Control	Dominant	LP	Forage	0.2675	0	3	na	na
Control	Dominant	LP	Forage	0.270556	0	0	na	na
Control	Dominant	LP	Forage	0.165	0	0	na	na
Control	Dominant	LP	Forage	0.291111	0	0	na	na
Control	Dominant	LP	Forage	0.339722	0	0	na	na
Control	Dominant	LP	Forage	0.3375	0	0	na	na
Control	Dominant	LP	Forage	0.354722	0	3	na	na
Control	Dominant	LP	Burrow	0.1225	0	na	0	0
Control	Dominant	LP	Forage	0.313889	0	0	na	na
Control	Dominant	LP	Forage	0.349167	1	0	na	na
Control	Dominant	LP	Forage	0.337778	1	0	na	na
Control	Dominant	LP	Burrow	0.0977778	0	na	0	1
Control	Dominant	LP	Burrow	0.0963889	0	na	0	0
Control	Dominant	LP	Forage	0.350833	9	0	na	na
Control	Dominant	LP	Forage	0.358333	6	0	na	na
Control	Dominant	LP	Forage	0.366944	0	0	na	na
Control	Dominant	LP	Forage	0.0647222	1	0	na	na
Control	Dominant	LP	Forage	0.303056	4	0	na	na
Control	Dominant	LP	Forage	0.276111	0	0	na	na
Control	Dominant	LP	Burrow	0.0741667	2	na	0	2
Control	Dominant	LP	Burrow	0.0744444	0	na	0	4
Control	Dominant	LP	Burrow	0.0833333	0	na	0	0
Control	Dominant	LP	Forage	0.302222	13	0	na	na
Control	Dominant	LP	Forage	0.2875	1	0	na	na
Control	Dominant	LP	Forage	0.279722	4	0	na	na
Control	Dominant	LP	Forage	0.266389	2	0	na	na
Control	Dominant	LP	Burrow	0.0527778	0	na	0	0
Control	Dominant	LP	Burrow	0.126944	0	na	0	1
Control	Dominant	PP	Burrow	0.108333	0	na	0	3
Control	Dominant	PP	Forage	0.3425	1	0	na	na
Control	Dominant	PP	Forage	0.3475	7	0	na	na
Control	Dominant	PP	Forage	0.306389	5	0	na	na
Control	Dominant	PP	Forage	0.305	0	0	na	na
Control	Dominant	PP	Forage	0.174722	0	0	na	na
Control	Dominant	PP	Burrow	0.0988889	0	na	0	1
Control	Dominant	PP	Forage	0.329167	0	0	na	na
Control	Dominant	PP	Forage	0.222222	6	0	na	na
Control	Dominant	PP	Forage	0.269722	2	0	na	na
Control	Dominant	PP	Forage	0.26	0	0	na	na
Control	Dominant	PP	Forage	0.408333	2	0	na	na
Control	Dominant	PP	Forage	0.341667	0	1	na	na
Control	Dominant	PP	Forage	0.258889	0	0	na	na
Control	Dominant	PP	Forage	0.266111	1	0	na	na
Control	Dominant	PP	Burrow	0.0508333	1	na	0	0
Control	Dominant	PP	Forage	0.338611	0	0	na	na
Control	Dominant	PP	Forage	0.341389	3	0	na	na
Control	Dominant	PP	Forage	0.242778	1	0	na	na
Control	Dominant	PP	Forage	0.246944	0	0	na	na
Control	Dominant	LP	Burrow	0.0955556	0	na	7	5
Control	Dominant	LP	Forage	0.344444	0	0	na	na
Control	Dominant	LP	Forage	0.207222	0	0	na	na
Control	Dominant	LP	Forage	0.246111	0	0	na	na
Control	Dominant	LP	Forage	0.264722	0	0	na	na
Control	Dominant	LP	Burrow	0.0530556	0	na	0	0
Control	Dominant	LP	Forage	0.341389	0	0	na	na
Control	Dominant	LP	Forage	0.360556	0	0	na	na
Control	Dominant	LP	Forage	0.308056	0	0	na	na
Control	Dominant	LP	Forage	0.218611	0	0	na	na
Control	Dominant	LP	Forage	0.262222	0	0	na	na
Control	Dominant	LP	Forage	0.349167	1	0	na	na
Control	Dominant	LP	Forage	0.3425	0	0	na	na
Control	Dominant	LP	Forage	0.241111	0	0	na	na
Control	Dominant	LP	Forage	0.337222	0	0	na	na
Control	Dominant	LP	Forage	0.338333	0	0	na	na
Control	Dominant	LP	Forage	0.338333	0	0	na	na
Control	Dominant	LP	Forage	0.267222	0	0	na	na
Control	Dominant	LP	Forage	0.272222	0	0	na	na
Control	Dominant	LP	Forage	0.238333	0	0	na	na
Control	Dominant	LP	Forage	0.258333	0	0	na	na
Control	Dominant	LP	Burrow	0.0775	0	na	0	1
Control	Dominant	LP	Burrow	0.104444	0	na	2	1
Control	Dominant	LP	Forage	0.324167	0	0	na	na
Control	Dominant	LP	Forage	0.324722	0	1	na	na
Control	Dominant	LP	Forage	0.324722	0	0	na	na
Control	Dominant	LP	Forage	0.26	0	0	na	na
Control	Dominant	LP	Forage	0.298889	0	0	na	na
Control	Dominant	LP	Burrow	0.0238889	0	na	0	1
Control	Dominant	LP	Burrow	0.0619444	0	na	0	1
Control	Dominant	LP	Forage	0.275278	0	0	na	na
Control	Dominant	LP	Forage	0.251667	0	0	na	na
Control	Dominant	LP	Burrow	0.0925	0	na	0	0
Control	Dominant	LP	Forage	0.26	0	0	na	na
Control	Dominant	LP	Forage	0.246667	0	0	na	na
Control	Dominant	LP	Forage	0.174167	0	0	na	na
Control	Dominant	LP	Forage	0.333056	0	0	na	na
Control	Dominant	LP	Forage	0.358056	1	0	na	na
Control	Dominant	LP	Forage	0.283611	0	0	na	na
Control	Dominant	LP	Forage	0.253056	0	0	na	na
Control	Dominant	LP	Burrow	0.055	0	na	0	6
Flutamide	Dominant	LP	Forage	0.250833	0	1	na	na
Flutamide	Dominant	LP	Burrow	0.0830556	0	na	0	2
Flutamide	Dominant	LP	Forage	0.334444	0	1	na	na
Flutamide	Dominant	LP	Forage	0.329167	3	0	na	na
Flutamide	Dominant	LP	Forage	0.269167	2	0	na	na
Flutamide	Dominant	LP	Forage	0.250278	0	0	na	na
Flutamide	Dominant	LP	Burrow	0.0488889	0	na	0	0
Flutamide	Dominant	LP	Forage	0.336944	0	0	na	na
Flutamide	Dominant	LP	Forage	0.347778	0	0	na	na
Flutamide	Dominant	LP	Forage	0.328889	0	0	na	na
Flutamide	Dominant	LP	Forage	0.256389	0	0	na	na
Flutamide	Dominant	LP	Forage	0.258611	0	0	na	na
Flutamide	Dominant	LP	Forage	0.385833	1	1	na	na
Flutamide	Dominant	LP	Forage	0.335833	0	0	na	na
Flutamide	Dominant	LP	Forage	0.337222	0	0	na	na
Flutamide	Dominant	LP	Forage	0.308889	0	0	na	na
Flutamide	Dominant	LP	Forage	0.409444	0	0	na	na
Flutamide	Dominant	LP	Forage	0.330556	0	0	na	na
Flutamide	Dominant	LP	Forage	0.343333	0	1	na	na
Flutamide	Dominant	LP	Forage	0.356944	0	0	na	na
Flutamide	Dominant	LP	Forage	0.345833	0	0	na	na
Flutamide	Dominant	LP	Forage	0.255278	0	1	na	na
Flutamide	Dominant	LP	Forage	0.183611	0	0	na	na
Flutamide	Dominant	LP	Burrow	0.0269444	0	na	0	0
Flutamide	Dominant	LP	Forage	0.372222	0	0	na	na
Flutamide	Dominant	LP	Forage	0.335	0	0	na	na
Flutamide	Dominant	LP	Forage	0.254167	0	0	na	na
Flutamide	Dominant	LP	Burrow	0.0316667	0	na	0	0
Flutamide	Dominant	LP	Forage	0.321389	0	0	na	na
Flutamide	Dominant	LP	Forage	0.337778	0	2	na	na
Flutamide	Dominant	LP	Forage	0.331944	0	0	na	na
Flutamide	Dominant	LP	Forage	0.342222	0	0	na	na
Flutamide	Dominant	LP	Forage	0.344167	0	0	na	na
Flutamide	Dominant	LP	Forage	0.323611	0	0	na	na
Flutamide	Dominant	LP	Forage	0.272778	0	0	na	na
Flutamide	Dominant	LP	Forage	0.275278	1	0	na	na
Flutamide	Dominant	LP	Forage	0.246667	0	0	na	na
Flutamide	Dominant	LP	Forage	0.240556	0	0	na	na
Flutamide	Dominant	LP	Forage	0.3325	0	0	na	na
Flutamide	Dominant	LP	Forage	0.227222	0	0	na	na
Flutamide	Dominant	LP	Forage	0.341944	2	0	na	na
Flutamide	Dominant	LP	Forage	0.0880556	0	0	na	na
Flutamide	Dominant	LP	Forage	0.0852778	0	0	na	na
Flutamide	Dominant	LP	Forage	0.172222	0	0	na	na
Flutamide	Dominant	LP	Forage	0.2075	0	0	na	na
Flutamide	Dominant	LP	Burrow	0.0697222	0	na	0	0
Flutamide	Dominant	LP	Forage	0.418056	0	0	na	na
Flutamide	Dominant	LP	Forage	0.336111	2	0	na	na
Flutamide	Dominant	LP	Forage	0.338333	1	0	na	na
Flutamide	Dominant	LP	Forage	0.235556	0	0	na	na
Flutamide	Dominant	LP	Forage	0.286944	1	0	na	na
Flutamide	Dominant	LP	Burrow	0.0936111	0	na	0	3
Flutamide	Dominant	LP	Forage	0.329167	0	0	na	na
Flutamide	Dominant	LP	Forage	0.363333	0	0	na	na
Flutamide	Dominant	LP	Forage	0.319167	0	0	na	na
Flutamide	Dominant	LP	Burrow	0.08	0	na	0	1
Flutamide	Dominant	LP	Forage	0.278056	0	0	na	na
Flutamide	Dominant	LP	Forage	0.267222	0	0	na	na
Flutamide	Dominant	LP	Forage	0.336944	0	0	na	na
Flutamide	Dominant	LP	Forage	0.344444	1	0	na	na
Flutamide	Dominant	LP	Forage	0.343333	1	0	na	na
Flutamide	Dominant	LP	Forage	0.266944	2	0	na	na
Flutamide	Dominant	LP	Forage	0.210278	0	0	na	na
Flutamide	Dominant	LP	Forage	0.355833	0	0	na	na
Flutamide	Dominant	LP	Forage	0.400556	1	0	na	na
Flutamide	Dominant	LP	Forage	0.272778	1	0	na	na
Flutamide	Dominant	LP	Burrow	0.206389	0	na	0	7
Control	Dominant	LP	Forage	0.257778	1	0	na	na
Control	Dominant	LP	Forage	0.251944	0	0	na	na
Control	Dominant	LP	Forage	0.335833	0	0	na	na
Control	Dominant	LP	Forage	0.339444	0	0	na	na
Control	Dominant	LP	Forage	0.176944	0	0	na	na
Control	Dominant	LP	Forage	0.203889	0	0	na	na
Control	Dominant	LP	Forage	0.298333	2	0	na	na
Control	Dominant	LP	Forage	0.257222	0	0	na	na
Control	Dominant	LP	Burrow	0.0261111	0	na	0	1
Control	Dominant	LP	Forage	0.330556	0	0	na	na
Control	Dominant	LP	Forage	0.350556	2	0	na	na
Control	Dominant	LP	Forage	0.331944	0	0	na	na
Control	Dominant	LP	Forage	0.259444	0	0	na	na
Control	Dominant	LP	Burrow	0.0727778	0	na	0	2
Flutamide	Dominant	LP	Burrow	0.0738889	0	na	0	4
Flutamide	Dominant	LP	Forage	0.335	1	0	na	na
Flutamide	Dominant	LP	Forage	0.347778	0	0	na	na
Flutamide	Dominant	LP	Forage	0.331111	0	0	na	na
Flutamide	Dominant	LP	Forage	0.257222	0	0	na	na
Flutamide	Dominant	LP	Forage	0.0780556	0	0	na	na
Flutamide	Dominant	LP	Forage	0.253611	0	0	na	na
Flutamide	Dominant	LP	Forage	0.280556	0	0	na	na
Flutamide	Dominant	LP	Forage	0.255556	0	0	na	na
Flutamide	Dominant	LP	Burrow	0.0616667	0	na	0	0
Flutamide	Dominant	LP	Forage	0.322222	0	0	na	na
Flutamide	Dominant	LP	Forage	0.333889	0	0	na	na
Flutamide	Dominant	LP	Forage	0.338889	0	0	na	na
Flutamide	Dominant	LP	Forage	0.345833	1	0	na	na
Flutamide	Dominant	LP	Forage	0.334722	0	0	na	na
Flutamide	Dominant	LP	Forage	0.33	0	0	na	na
Flutamide	Dominant	LP	Forage	0.3925	0	0	na	na
Flutamide	Dominant	LP	Forage	0.333611	0	0	na	na
Flutamide	Dominant	PP	Forage	0.328333	0	0	na	na
Flutamide	Dominant	PP	Forage	0.344722	0	0	na	na
Flutamide	Dominant	PP	Forage	0.303056	0	0	na	na
Flutamide	Dominant	PP	Forage	0.330833	0	0	na	na
Flutamide	Dominant	PP	Forage	0.334167	0	0	na	na
Flutamide	Dominant	PP	Forage	0.344444	0	0	na	na
Flutamide	Dominant	PP	Forage	0.334444	0	0	na	na
Control	Dominant	PP	Forage	0.323611	0	0	na	na
Control	Dominant	PP	Forage	0.371667	0	0	na	na
Control	Dominant	PP	Forage	0.323889	0	0	na	na
Control	Dominant	PP	Forage	0.25	0	0	na	na
Control	Dominant	PP	Forage	0.355833	1	0	na	na
Control	Dominant	PP	Forage	0.328889	0	1	na	na
Control	Dominant	PP	Forage	0.329444	0	0	na	na
Control	Dominant	PP	Forage	0.325	0	0	na	na
Control	Dominant	PP	Forage	0.329167	0	0	na	na
Control	Dominant	LP	Forage	0.335833	0	0	na	na
Control	Dominant	LP	Forage	0.24	0	0	na	na
Control	Dominant	LP	Burrow	0.0919444	0	na	1	0
Control	Dominant	LP	Forage	0.332778	0	0	na	na
Control	Dominant	LP	Forage	0.309722	1	0	na	na
Control	Dominant	LP	Forage	0.341111	0	0	na	na
Control	Dominant	LP	Forage	0.339167	3	0	na	na
Control	Dominant	LP	Forage	0.320556	2	1	na	na
Control	Dominant	LP	Forage	0.274722	1	0	na	na
Control	Dominant	LP	Forage	0.34	0	0	na	na
Control	Dominant	LP	Forage	0.340556	5	0	na	na
Control	Dominant	LP	Burrow	0.0847222	0	na	1	2
Control	Dominant	LP	Forage	0.349444	0	0	na	na
Control	Dominant	LP	Burrow	0.0794444	1	na	1	0
Control	Dominant	LP	Forage	0.34	0	0	na	na
Control	Dominant	LP	Forage	0.3425	0	0	na	na
Control	Dominant	PP	Forage	0.341667	1	0	na	na
Control	Dominant	PP	Forage	0.343333	0	0	na	na
Control	Dominant	PP	Forage	0.34	0	0	na	na
Control	Dominant	PP	Forage	0.172778	0	0	na	na
Control	Dominant	PP	Forage	0.336944	3	0	na	na
Control	Dominant	PP	Forage	0.331389	1	0	na	na
Control	Dominant	PP	Forage	0.325556	1	0	na	na
Control	Dominant	PP	Forage	0.249722	0	0	na	na
Control	Dominant	PP	Burrow	0.0911111	0	na	0	0
Control	Dominant	PP	Forage	0.163611	1	0	na	na
Control	Dominant	LP	Burrow	0.136111	0	na	4	2
Control	Dominant	LP	Forage	0.345278	0	0	na	na
Control	Dominant	LP	Forage	0.316944	1	0	na	na
Control	Dominant	LP	Forage	0.250833	0	0	na	na
Control	Dominant	LP	Forage	0.245833	1	0	na	na
Control	Dominant	LP	Forage	0.244167	0	0	na	na
Control	Dominant	LP	Forage	0.283889	0	0	na	na
Control	Dominant	LP	Forage	0.275278	0	0	na	na
Control	Dominant	LP	Forage	0.331389	0	0	na	na
Control	Dominant	LP	Forage	0.3625	0	0	na	na
Control	Dominant	LP	Burrow	0.106944	2	na	1	2
Control	Dominant	LP	Burrow	0.0652778	0	na	4	7
Control	Dominant	LP	Forage	0.355833	2	1	na	na
Control	Dominant	LP	Forage	0.334167	1	0	na	na
Control	Dominant	LP	Burrow	0.0825	0	na	1	1
Control	Dominant	LP	Burrow	0.0991667	0	na	0	0
Control	Dominant	LP	Burrow	0.0711111	0	na	0	1
Control	Dominant	LP	Forage	0.317778	0	0	na	na
Control	Dominant	LP	Forage	0.306944	0	0	na	na
Control	Dominant	LP	Forage	0.299167	0	0	na	na
Control	Dominant	LP	Burrow	0.0819444	0	na	2	3
Control	Dominant	LP	Burrow	0.0725	0	na	0	0
Control	Dominant	LP	Burrow	0.0941667	0	na	0	0
Control	Dominant	LP	Forage	0.259444	1	0	na	na
Control	Dominant	LP	Burrow	0.0261111	0	na	1	2
Control	Dominant	LP	Forage	0.266667	0	0	na	na
Control	Dominant	LP	Forage	0.0841667	0	0	na	na
Control	Dominant	LP	Forage	0.348333	0	0	na	na
Control	Dominant	LP	Forage	0.348333	0	0	na	na
Control	Dominant	LP	Forage	0.332222	0	0	na	na
Control	Dominant	LP	Forage	0.338333	0	0	na	na
Control	Dominant	LP	Forage	0.343333	0	1	na	na
Control	Dominant	LP	Forage	0.254722	0	0	na	na
Control	Dominant	LP	Burrow	0.104722	0	na	2	5
Control	Dominant	LP	Burrow	0.0669444	0	na	0	0
Control	Dominant	LP	Burrow	0.0777778	0	na	0	3
Control	Dominant	LP	Forage	0.328333	0	0	na	na
Control	Dominant	LP	Forage	0.359167	0	0	na	na
Control	Dominant	LP	Forage	0.332222	0	0	na	na
Control	Dominant	LP	Forage	0.341667	1	0	na	na
Control	Dominant	LP	Forage	0.340278	0	0	na	na
Control	Dominant	LP	Forage	0.345556	0	0	na	na
Control	Dominant	LP	Forage	0.340833	0	0	na	na
Control	Dominant	LP	Forage	0.246944	0	0	na	na
Control	Dominant	LP	Forage	0.249167	0	0	na	na
Control	Dominant	PP	Forage	0.231667	0	0	na	na
Control	Dominant	PP	Forage	0.276389	0	0	na	na
Control	Dominant	PP	Forage	0.254444	0	0	na	na
Control	Dominant	PP	Forage	0.269444	4	0	na	na
Control	Dominant	PP	Burrow	0.0975	1	na	0	0
Control	Dominant	PP	Burrow	0.0888889	0	na	0	0
Control	Dominant	PP	Burrow	0.0736111	0	na	0	0
Control	Dominant	PP	Forage	0.265556	0	0	na	na
Control	Dominant	PP	Forage	0.268611	0	0	na	na
Flutamide	Dominant	LP	Forage	0.313889	0	0	na	na
Flutamide	Dominant	LP	Forage	0.366944	2	0	na	na
Flutamide	Dominant	LP	Burrow	0.0522222	0	na	0	0
Flutamide	Dominant	LP	Burrow	0.0908333	3	na	0	1
Flutamide	Dominant	LP	Forage	0.36	2	0	na	na
Flutamide	Dominant	LP	Forage	0.341111	0	0	na	na
Flutamide	Dominant	LP	Forage	0.306389	0	0	na	na
Flutamide	Dominant	LP	Forage	0.333889	0	0	na	na
Flutamide	Dominant	LP	Forage	0.248333	0	0	na	na
Flutamide	Dominant	LP	Burrow	0.0852778	0	na	0	3
Flutamide	Dominant	LP	Forage	0.266111	3	0	na	na
Flutamide	Dominant	LP	Forage	0.2775	2	0	na	na
Flutamide	Dominant	LP	Forage	0.290833	0	0	na	na
Flutamide	Dominant	LP	Burrow	0.102778	0	na	0	0
Flutamide	Dominant	LP	Burrow	0.0725	0	na	0	0
Flutamide	Dominant	LP	Forage	0.334444	8	0	na	na
Flutamide	Dominant	LP	Forage	0.363611	0	0	na	na
Flutamide	Dominant	LP	Forage	0.246944	0	0	na	na
Flutamide	Dominant	LP	Forage	0.243056	0	0	na	na
Flutamide	Dominant	LP	Burrow	0.0597222	0	na	0	0
Flutamide	Dominant	LP	Forage	0.353333	9	0	na	na
Flutamide	Dominant	LP	Forage	0.255278	1	0	na	na
Flutamide	Dominant	LP	Burrow	0.0941667	0	na	0	2
Flutamide	Dominant	LP	Forage	0.341111	0	0	na	na
Flutamide	Dominant	LP	Forage	0.356111	0	0	na	na
Flutamide	Dominant	LP	Forage	0.348056	0	0	na	na
Flutamide	Dominant	LP	Forage	0.266111	0	0	na	na
Flutamide	Dominant	LP	Forage	0.205556	0	0	na	na
Flutamide	Dominant	LP	Burrow	0.085	0	na	0	0
Flutamide	Dominant	LP	Forage	0.325833	0	0	na	na
Flutamide	Dominant	LP	Forage	0.336111	1	0	na	na
Flutamide	Dominant	LP	Forage	0.33	2	0	na	na
Flutamide	Dominant	LP	Forage	0.264722	0	0	na	na
Flutamide	Dominant	LP	Forage	0.253056	0	0	na	na
Flutamide	Dominant	LP	Forage	0.303333	2	0	na	na
Flutamide	Dominant	LP	Forage	0.258056	0	0	na	na
Flutamide	Dominant	LP	Forage	0.235278	3	0	na	na
Flutamide	Dominant	LP	Forage	0.259444	0	0	na	na
Control	Dominant	LP	Burrow	0.07	0	na	1	0
Control	Dominant	LP	Burrow	0.0569444	1	na	4	0
Control	Dominant	LP	Forage	0.345278	0	0	na	na
Control	Dominant	LP	Forage	0.358889	1	2	na	na
Control	Dominant	LP	Forage	0.333056	0	0	na	na
Control	Dominant	LP	Burrow	0.00861111	0	na	0	0
Control	Dominant	LP	Burrow	0.0952778	0	na	0	2
Control	Dominant	LP	Burrow	0.0983333	0	na	5	8
Control	Dominant	LP	Forage	0.350278	0	0	na	na
Control	Dominant	LP	Forage	0.365833	1	0	na	na
Control	Dominant	LP	Forage	0.341667	0	0	na	na
Control	Dominant	LP	Forage	0.341389	0	0	na	na
Control	Dominant	LP	Forage	0.238056	1	0	na	na
Control	Dominant	LP	Forage	0.191667	0	0	na	na
Control	Dominant	LP	Burrow	0.0922222	0	na	0	4
Flutamide	Dominant	LP	Forage	0.273333	0	0	na	na
Flutamide	Dominant	LP	Forage	0.251111	1	0	na	na
Flutamide	Dominant	LP	Forage	0.328889	0	0	na	na
Flutamide	Dominant	LP	Forage	0.319722	2	0	na	na
Flutamide	Dominant	LP	Forage	0.258333	1	0	na	na
Flutamide	Dominant	LP	Forage	0.340278	0	0	na	na
Flutamide	Dominant	LP	Forage	0.3325	2	0	na	na
Flutamide	Dominant	LP	Forage	0.339167	0	0	na	na
Flutamide	Dominant	LP	Forage	0.257222	0	0	na	na
Flutamide	Dominant	LP	Forage	0.258333	0	0	na	na
Flutamide	Dominant	LP	Burrow	0.09	0	na	0	0
Flutamide	Dominant	LP	Forage	0.372222	1	0	na	na
Flutamide	Dominant	LP	Forage	0.2525	0	0	na	na
Flutamide	Dominant	LP	Forage	0.257222	0	0	na	na
Flutamide	Dominant	LP	Burrow	0.0886111	0	na	0	3
Flutamide	Dominant	LP	Forage	0.3375	0	0	na	na
Flutamide	Dominant	LP	Forage	0.35	0	0	na	na
Flutamide	Dominant	LP	Forage	0.342222	0	0	na	na
Flutamide	Dominant	LP	Forage	0.265556	0	0	na	na
Flutamide	Dominant	LP	Forage	0.2625	0	2	na	na
Flutamide	Dominant	LP	Burrow	0.104722	0	na	2	1
Flutamide	Dominant	LP	Forage	0.376944	0	0	na	na
Flutamide	Dominant	LP	Forage	0.371111	0	0	na	na
Flutamide	Dominant	LP	Forage	0.316667	2	0	na	na
Flutamide	Dominant	LP	Forage	0.2575	0	0	na	na
Flutamide	Dominant	LP	Forage	0.331944	0	0	na	na
Flutamide	Dominant	LP	Forage	0.331111	0	0	na	na
Flutamide	Dominant	LP	Forage	0.329722	0	0	na	na
Flutamide	Dominant	LP	Forage	0.328889	0	0	na	na
Flutamide	Dominant	LP	Forage	0.264444	0	0	na	na
Flutamide	Dominant	LP	Forage	0.258056	0	0	na	na
Flutamide	Dominant	LP	Burrow	0.0752778	0	na	0	0
Flutamide	Dominant	LP	Forage	0.333333	0	0	na	na
Flutamide	Dominant	LP	Forage	0.340833	0	0	na	na
Flutamide	Dominant	LP	Forage	0.341667	2	0	na	na
Flutamide	Dominant	LP	Forage	0.269167	0	0	na	na
Flutamide	Dominant	LP	Forage	0.27	0	0	na	na
Control	Dominant	LP	Forage	0.229722	1	0	na	na
Control	Dominant	LP	Forage	0.249722	0	0	na	na
Control	Dominant	LP	Forage	0.248056	0	0	na	na
Control	Dominant	LP	Burrow	0.0869444	0	na	0	0
Control	Dominant	LP	Forage	0.338333	0	0	na	na
Control	Dominant	LP	Forage	0.349444	1	0	na	na
Control	Dominant	LP	Forage	0.333333	1	0	na	na
Control	Dominant	LP	Forage	0.243333	2	0	na	na
Control	Dominant	LP	Forage	0.245833	0	0	na	na
Control	Dominant	LP	Burrow	0.116389	0	na	0	2
Control	Dominant	LP	Forage	0.330556	1	0	na	na
Control	Dominant	LP	Forage	0.339167	0	0	na	na
Control	Dominant	LP	Forage	0.335556	2	0	na	na
Control	Dominant	LP	Forage	0.274722	0	0	na	na
Control	Dominant	LP	Burrow	0.0916667	0	na	0	0
Control	Dominant	LP	Forage	0.349722	2	1	na	na
Control	Dominant	LP	Forage	0.332222	0	1	na	na
Control	Dominant	LP	Forage	0.341111	1	0	na	na
Control	Dominant	LP	Forage	0.2475	0	0	na	na
Control	Dominant	LP	Forage	0.250556	0	0	na	na
Control	Dominant	PP	Forage	0.346111	5	0	na	na
Control	Dominant	PP	Forage	0.326111	2	0	na	na
Control	Dominant	PP	Burrow	0.0886111	0	na	0	3
Control	Dominant	PP	Burrow	0.0866667	0	na	0	0
Control	Dominant	PP	Forage	0.254167	0	0	na	na
Control	Dominant	PP	Forage	0.249167	0	0	na	na
Control	Dominant	PP	Forage	0.331389	0	0	na	na
Control	Dominant	PP	Forage	0.331111	0	0	na	na
Control	Dominant	PP	Forage	0.316667	0	0	na	na
Control	Dominant	PP	Forage	0.343333	0	0	na	na
Control	Dominant	PP	Forage	0.257222	0	0	na	na
Control	Dominant	PP	Forage	0.336111	0	0	na	na
Control	Dominant	PP	Forage	0.294167	0	0	na	na
Control	Dominant	LP	Forage	0.245	0	0	na	na
Control	Dominant	LP	Forage	0.244722	0	0	na	na
Control	Dominant	LP	Forage	0.251111	0	0	na	na
Control	Dominant	LP	Burrow	0.0288889	0	na	0	0
Control	Dominant	LP	Forage	0.198333	0	0	na	na
Control	Dominant	LP	Forage	0.323333	4	0	na	na
Control	Dominant	LP	Burrow	0.0583333	0	na	0	4
Control	Dominant	LP	Forage	0.328611	0	1	na	na
Control	Dominant	LP	Forage	0.315278	3	0	na	na
Control	Dominant	LP	Forage	0.315833	6	0	na	na
Control	Dominant	LP	Forage	0.262778	1	0	na	na
Control	Dominant	LP	Forage	0.254167	0	0	na	na
Control	Dominant	LP	Burrow	0.0888889	0	na	0	0
Control	Dominant	LP	Forage	0.3475	0	0	na	na
Control	Dominant	LP	Forage	0.330833	8	0	na	na
Control	Dominant	LP	Forage	0.246667	1	0	na	na
Control	Dominant	LP	Forage	0.2	0	0	na	na
Control	Dominant	LP	Burrow	0.0794444	0	na	0	0
Control	Dominant	LP	Burrow	0.0527778	1	na	0	0
Control	Dominant	LP	Forage	0.341667	0	0	na	na
Control	Dominant	LP	Forage	0.313333	0	0	na	na
Control	Dominant	LP	Forage	0.348611	1	0	na	na
Control	Dominant	LP	Forage	0.275278	0	0	na	na
Control	Dominant	LP	Forage	0.169444	0	0	na	na
Control	Dominant	LP	Burrow	0.0733333	0	na	2	1
Control	Dominant	LP	Burrow	0.0369444	0	na	0	0
Control	Dominant	LP	Forage	0.3025	0	0	na	na
Control	Dominant	LP	Forage	0.325833	0	0	na	na
Control	Dominant	LP	Forage	0.325278	0	0	na	na
Control	Dominant	LP	Forage	0.271944	0	0	na	na
Control	Dominant	LP	Forage	0.249167	0	0	na	na
Control	Dominant	LP	Forage	0.257222	0	0	na	na
Control	Dominant	PP	Forage	0.338333	0	0	na	na
Control	Dominant	PP	Forage	0.33	0	0	na	na
Control	Dominant	LP	Forage	0.352222	0	0	na	na
Control	Dominant	LP	Forage	0.264444	0	0	na	na
Control	Dominant	LP	Burrow	0.0505556	0	na	0	0
Control	Dominant	LP	Burrow	0.100833	0	na	8	5
Control	Dominant	LP	Forage	0.355556	1	0	na	na
Control	Dominant	LP	Forage	0.218611	2	0	na	na
Control	Dominant	LP	Burrow	0.131667	3	na	0	0
Control	Dominant	LP	Forage	0.0583333	0	0	na	na
Control	Dominant	LP	Forage	0.301389	2	0	na	na
Control	Dominant	LP	Burrow	0.0683333	0	na	1	0
Control	Dominant	LP	Burrow	0.0994444	0	na	1	4
Control	Dominant	LP	Burrow	0.0738889	0	na	6	3
Control	Dominant	LP	Forage	0.335833	0	0	na	na
Control	Dominant	PP	Forage	0.345833	0	1	na	na
Control	Dominant	PP	Forage	0.325278	0	0	na	na
Control	Dominant	PP	Forage	0.321389	0	0	na	na
Control	Dominant	PP	Forage	0.0930556	0	0	na	na
Control	Dominant	PP	Forage	0.241111	0	0	na	na
Control	Dominant	LP	Forage	0.305833	0	0	na	na
Control	Dominant	LP	Forage	0.2275	1	1	na	na
Control	Dominant	LP	Burrow	0.0977778	0	na	6	3
Control	Dominant	LP	Burrow	0.0766667	0	na	0	0
Control	Dominant	LP	Forage	0.341667	4	0	na	na
Control	Dominant	LP	Forage	0.246111	1	0	na	na
Control	Dominant	LP	Forage	0.321667	7	0	na	na
Control	Dominant	LP	Burrow	0.0919444	1	na	2	2
Control	Dominant	LP	Burrow	0.124444	0	na	1	0
Control	Dominant	LP	Forage	0.351944	1	0	na	na
Control	Dominant	LP	Forage	0.323333	0	0	na	na
Control	Dominant	LP	Forage	0.249167	0	0	na	na
Control	Dominant	LP	Forage	0.268056	0	0	na	na
Control	Dominant	LP	Forage	0.245556	0	0	na	na
Control	Dominant	LP	Burrow	0.0422222	0	na	0	0
Control	Dominant	LP	Burrow	0.0844444	1	na	0	0
Control	Dominant	LP	Forage	0.296944	1	0	na	na
Control	Dominant	LP	Forage	0.336389	2	0	na	na
Control	Dominant	LP	Forage	0.251944	0	0	na	na
Control	Dominant	LP	Forage	0.282222	0	0	na	na
Control	Dominant	LP	Forage	0.251944	0	0	na	na
Control	Dominant	LP	Burrow	0.0930556	0	na	0	1
Control	Dominant	LP	Burrow	0.101944	0	na	0	0
Control	Dominant	LP	Forage	0.331667	11	0	na	na
Control	Dominant	LP	Forage	0.315	0	0	na	na
Control	Dominant	LP	Burrow	0.134167	0	na	0	15
Control	Dominant	LP	Burrow	0.124722	0	na	0	5
Control	Dominant	LP	Burrow	0.112778	0	na	0	0
Control	Dominant	LP	Burrow	0.108056	0	na	0	0
Control	Dominant	LP	Forage	0.326944	14	0	na	na
Control	Dominant	LP	Forage	0.337222	0	0	na	na
Control	Dominant	LP	Forage	0.368611	25	0	na	na
Control	Dominant	LP	Forage	0.261389	0	0	na	na
Control	Dominant	LP	Forage	0.252778	2	0	na	na
Control	Dominant	LP	Forage	0.2425	0	0	na	na
Control	Dominant	LP	Burrow	0.0311111	0	na	0	0
Control	Dominant	LP	Burrow	0.0727778	1	na	0	0
Control	Dominant	LP	Forage	0.351389	1	0	na	na
Control	Dominant	LP	Forage	0.270556	0	0	na	na
Control	Dominant	LP	Forage	0.286111	3	0	na	na
Control	Dominant	LP	Forage	0.244167	0	0	na	na
Control	Dominant	LP	Burrow	0.0616667	0	na	0	0
Control	Dominant	LP	Forage	0.333056	1	0	na	na
Control	Dominant	LP	Forage	0.284444	3	0	na	na
Control	Dominant	LP	Forage	0.331944	0	0	na	na
Control	Dominant	LP	Forage	0.326111	5	0	na	na
Control	Dominant	LP	Forage	0.3475	0	0	na	na
Control	Dominant	PP	Forage	0.2825	0	0	na	na
Control	Dominant	PP	Forage	0.250278	0	0	na	na
Control	Dominant	PP	Forage	0.166667	0	0	na	na
Control	Dominant	PP	Burrow	0.0413889	0	na	0	0
Control	Dominant	PP	Forage	0.340556	0	0	na	na
Control	Dominant	PP	Forage	0.353889	2	0	na	na
Control	Dominant	PP	Forage	0.306111	0	0	na	na
Control	Dominant	PP	Forage	0.331667	0	0	na	na
Control	Dominant	PP	Forage	0.278889	0	0	na	na
Control	Dominant	PP	Forage	0.253611	0	0	na	na
Control	Dominant	PP	Burrow	0.0472222	0	na	0	0
Control	Dominant	PP	Forage	0.323333	7	0	na	na
Control	Dominant	PP	Forage	0.328611	11	0	na	na
Control	Dominant	PP	Forage	0.363611	1	0	na	na
Control	Dominant	PP	Forage	0.321944	1	0	na	na
Control	Dominant	PP	Forage	0.227222	0	0	na	na
Control	Dominant	PP	Forage	0.249722	0	0	na	na
Control	Dominant	LP	Forage	0.251944	0	0	na	na
Control	Dominant	LP	Burrow	0.0422222	0	na	0	0
Flutamide	Dominant	LP	Forage	0.234167	0	0	na	na
Flutamide	Dominant	LP	Forage	0.298611	0	0	na	na
Flutamide	Dominant	LP	Forage	0.26	0	0	na	na
Flutamide	Dominant	LP	Burrow	0.0861111	0	na	0	0
Flutamide	Dominant	LP	Burrow	0.0925	0	na	0	2
Flutamide	Dominant	LP	Forage	0.336389	0	0	na	na
Flutamide	Dominant	LP	Burrow	0.0713889	0	na	0	0
Flutamide	Dominant	LP	Forage	0.253611	0	0	na	na
Flutamide	Dominant	LP	Burrow	0.109444	0	na	0	0
Flutamide	Dominant	LP	Forage	0.337222	0	0	na	na
Flutamide	Dominant	LP	Forage	0.346111	0	0	na	na
Flutamide	Dominant	LP	Burrow	0.0627778	0	na	0	1
Flutamide	Dominant	LP	Forage	0.361389	1	0	na	na
Flutamide	Dominant	LP	Forage	0.326667	1	0	na	na
Flutamide	Dominant	LP	Forage	0.369444	0	0	na	na
Flutamide	Dominant	LP	Forage	0.254444	0	0	na	na
Flutamide	Dominant	LP	Forage	0.305	1	0	na	na
Flutamide	Dominant	LP	Burrow	0.0952778	0	na	2	0
Flutamide	Dominant	LP	Burrow	0.0311111	0	na	0	0
Flutamide	Dominant	LP	Forage	0.252778	1	0	na	na
Flutamide	Dominant	LP	Burrow	0.0947222	0	na	0	0
Flutamide	Dominant	LP	Forage	0.343333	2	0	na	na
Flutamide	Dominant	LP	Forage	0.325833	1	0	na	na
Flutamide	Dominant	LP	Forage	0.329167	0	0	na	na
Flutamide	Dominant	LP	Forage	0.396389	1	0	na	na
Flutamide	Dominant	LP	Forage	0.239722	1	0	na	na
Flutamide	Dominant	LP	Burrow	0.0502778	0	na	0	1
Flutamide	Dominant	LP	Burrow	0.0952778	0	na	1	1
Flutamide	Dominant	LP	Forage	0.340278	0	0	na	na
Flutamide	Dominant	LP	Burrow	0.0844444	1	na	0	0
Flutamide	Dominant	LP	Forage	0.329444	0	0	na	na
Flutamide	Dominant	LP	Forage	0.444444	0	0	na	na
Flutamide	Dominant	LP	Forage	0.3225	1	0	na	na
Flutamide	Dominant	LP	Forage	0.356667	0	0	na	na
Flutamide	Dominant	LP	Forage	0.270278	2	0	na	na
Flutamide	Dominant	LP	Forage	0.253056	0	0	na	na
Flutamide	Dominant	LP	Burrow	0.095	0	na	0	0
Flutamide	Dominant	LP	Forage	0.3125	0	0	na	na
Flutamide	Dominant	LP	Forage	0.284167	0	0	na	na
Flutamide	Dominant	LP	Forage	0.273333	0	0	na	na
Flutamide	Dominant	LP	Forage	0.341389	0	0	na	na
Flutamide	Dominant	LP	Forage	0.338333	0	0	na	na
Flutamide	Dominant	LP	Forage	0.34	0	0	na	na
Flutamide	Dominant	LP	Forage	0.338056	0	0	na	na
Control	Dominant	LP	Forage	0.254167	0	0	na	na
Control	Dominant	LP	Forage	0.241944	0	1	na	na
Control	Dominant	LP	Burrow	0.0922222	0	na	0	1
Control	Dominant	LP	Forage	0.255556	10	0	na	na
Control	Dominant	LP	Forage	0.255556	0	0	na	na
Control	Dominant	LP	Forage	0.228056	0	0	na	na
Control	Dominant	LP	Forage	0.328611	1	0	na	na
Control	Dominant	LP	Forage	0.340556	3	0	na	na
Control	Dominant	LP	Forage	0.299167	0	0	na	na
Control	Dominant	LP	Forage	0.258611	0	0	na	na
Control	Dominant	LP	Forage	0.254722	0	0	na	na
Control	Dominant	PP	Forage	0.340833	0	0	na	na
Control	Dominant	PP	Forage	0.339167	2	0	na	na
Control	Dominant	PP	Forage	0.325556	0	1	na	na
Control	Dominant	PP	Forage	0.336944	0	0	na	na
Control	Dominant	PP	Forage	0.255833	0	0	na	na

## Sheet: Fig3e
Dominant. Female.Treatment	%_Adult_females_evicted
Control	28.57
Control	100
Control	50
Control	0
Control	100
Control	0
Control	100
Control	0
Control	60
Control	0
Control	0
Control	100
Control	50
Control	100
Control	0
Control	0
Control	0
Control	12.5
Control	50
Control	0
Control	0
Control	0
Control	0
Control	33.33
Control	0
Control	33.33
Control	0
Control	0
Control	100
Control	0
Control	0
Treated	0
Treated	0
Treated	0
Treated	50
Treated	22.2222
Treated	62.5
Treated	0
Treated	0
Treated	0
Treated	0

## Sheet: Fig3f
Treatment.4way	nn_per_hr
treatment	0.330966
treatment	0.413708
treatment	1.57209
treatment	2.56499
treatment	0.413708
treatment	0.579191
treatment	0.827415
treatment	0.0827415
treatment	0.827415
treatment	0.413708
treatment	0.744674
treatment	1.15838
treatment	0.165483
treatment	1.65483
treatment	1.9858
treatment	2.3995
control	0.153077
control	0.918465
control	6.35272
control	1.53077
control	1.30116
control	1.68385
control	1.45424
control	1.07154
control	0.765387
control	4.05655
control	2.90847
control	0
control	0
treatment	0.294366
treatment	0.294366
treatment	0.981221
treatment	3.04178
treatment	2.06056
treatment	2.35493
treatment	2.74742
treatment	1.17746
treatment	1.47183
treatment	3.23803
treatment	2.35493
control	1.88561
control	1.1557
control	0.669088
control	2.98048
control	1.52066
control	4.13618
control	1.70313
control	2.06809
control	2.61553
control	2.61553
control	2.98048
control	2.37222
control	1.64231
control	3.04131
treatment	2.09668
treatment	2.09668
treatment	2.30635
treatment	2.93535
treatment	2.93535
treatment	2.09668
treatment	1.67734
treatment	4.40303
treatment	1.67734
treatment	1.04834
treatment	2.30635
treatment	1.46768
treatment	0
treatment	0
treatment	0
control	1.38213
control	1.15178
control	2.76427
control	1.38213
control	1.15178
control	3.45534
control	0.691067
control	0.460712
control	0.921423
control	2.30356
control	1.84285
control	0.921423
control	1.61249
control	1.38213
control	4.1464
control	0
control	0
control	0
treatment	2.39791
treatment	2.21345
treatment	1.84455
treatment	2.58236
treatment	2.029
treatment	2.029
treatment	2.58236
treatment	2.029
treatment	1.29118
treatment	2.95127
treatment	2.21345
control	2.70494
control	2.33185
control	1.49238
control	1.49238
control	2.5184
control	3.63768
control	3.63768
control	3.35786
control	4.57042
control	2.5184
control	4.10405
control	1.86548

## Sheet: Fig4
Treatment.4way	Dominant. Female.Treatment	Rank	Preg.stage	Location	Focal.Length.Hour	Initiate.HIA.Rate	Initiate.Food.Competition.Rate	Initiate.Submission.Rate	Initiate.prosocial.Rate
Subordinate	Control	Subordinate	LP	Burrow	0.0388889	0	na	0	0
Subordinate	Control	Subordinate	LP	Forage	0.546944	0	0	na	na
Subordinate	Control	Subordinate	LP	Forage	0.209167	0	0	na	na
Subordinate	Control	Subordinate	LP	Forage	0.346944	0	0	na	na
Subordinate	Control	Subordinate	LP	Forage	0.663333	0	0	na	na
Subordinate	Control	Subordinate	LP	Burrow	0.0386111	0	na	0	2
Subordinate	Control	Subordinate	LP	Burrow	0.0569444	0	na	0	0
Subordinate	Control	Subordinate	LP	Forage	0.293056	0	0	na	na
Subordinate	Control	Subordinate	LP	Forage	0.348333	0	0	na	na
Subordinate	Control	Subordinate	LP	Forage	0.397222	0	0	na	na
Subordinate	Control	Subordinate	LP	Burrow	0.0711111	0	na	0	0
Subordinate	Control	Subordinate	LP	Burrow	0.0716667	0	na	0	2
Subordinate	Control	Subordinate	LP	Burrow	0.06	0	na	0	3
Subordinate	Control	Subordinate	PP	Forage	0.586389	0	0	na	na
Subordinate	Control	Subordinate	PP	Forage	0.265833	0	0	na	na
Subordinate	Control	Subordinate	PP	Forage	0.104722	0	0	na	na
Subordinate	Control	Subordinate	PP	Burrow	0.0358333	0	na	0	3
Subordinate	Control	Subordinate	PP	Forage	0.317222	0	0	na	na
Subordinate	Control	Subordinate	PP	Forage	0.227778	3	0	na	na
Subordinate	Control	Subordinate	PP	Burrow	0.0541667	0	na	1	0
Subordinate	Control	Subordinate	PP	Forage	0.491667	2	0	na	na
Subordinate	Control	Subordinate	PP	Forage	0.259722	0	0	na	na
Subordinate	Control	Subordinate	MP	Forage	0.196111	0	0	na	na
Subordinate	Control	Subordinate	MP	Forage	0.443333	0	0	na	na
Subordinate	Control	Subordinate	MP	Forage	0.243889	0	0	na	na
Subordinate	Control	Subordinate	MP	Forage	0.243889	0	0	na	na
Subordinate	Control	Subordinate	MP	Forage	0.439722	1	0	na	na
Subordinate	Control	Subordinate	MP	Forage	0.689444	0	0	na	na
Subordinate	Control	Subordinate	MP	Forage	0.245	0	0	na	na
Subordinate	Control	Subordinate	MP	Forage	0.353611	0	0	na	na
Subordinate	Control	Subordinate	MP	Burrow	0.0505556	0	na	1	1
Subordinate	Control	Subordinate	MP	Forage	0.506389	0	0	na	na
Subordinate	Control	Subordinate	MP	Burrow	0.0297222	0	na	0	1
Subordinate	Control	Subordinate	MP	Burrow	0.085	0	na	0	2
Subordinate	Control	Subordinate	LP	Burrow	0.0369444	0	na	0	0
Subordinate	Control	Subordinate	LP	Forage	0.555278	0	0	na	na
Subordinate	Control	Subordinate	LP	Forage	0.306111	0	0	na	na
Subordinate	Control	Subordinate	LP	Forage	0.365556	0	0	na	na
Subordinate	Control	Subordinate	LP	Burrow	0.0441667	0	na	0	0
SubordinateFlut		Subordinate	LP	Burrow	0.125278	0	na	1	1
SubordinateFlut		Subordinate	LP	Forage	0.509722	0	0	na	na
SubordinateFlut		Subordinate	LP	Forage	0.322222	0	0	na	na
SubordinateFlut		Subordinate	LP	Forage	0.477778	0	0	na	na
SubordinateFlut		Subordinate	LP	Forage	0.1725	0	0	na	na
SubordinateFlut		Subordinate	LP	Forage	0.0805556	0	0	na	na
SubordinateFlut		Subordinate	LP	Burrow	0.0858333	0	na	0	0
SubordinateFlut		Subordinate	LP	Burrow	0.0766667	0	na	0	0
SubordinateFlut		Subordinate	LP	Forage	0.5075	0	0	na	na
SubordinateFlut		Subordinate	LP	Forage	0.290278	0	0	na	na
SubordinateFlut		Subordinate	LP	Forage	0.243889	0	0	na	na
SubordinateFlut		Subordinate	LP	Burrow	0.0202778	0	na	0	0
SubordinateFlut		Subordinate	LP	Burrow	0.0838889	0	na	0	0
SubordinateFlut		Subordinate	LP	Burrow	0.0616667	0	na	0	0
SubordinateFlut		Subordinate	LP	Forage	0.0763889	0	0	na	na
SubordinateFlut		Subordinate	LP	Burrow	0.0675	0	na	0	0
SubordinateFlut		Subordinate	LP	Forage	0.517222	0	0	na	na
SubordinateFlut		Subordinate	LP	Forage	0.192778	0	0	na	na
SubordinateFlut		Subordinate	LP	Forage	0.5	1	1	na	na
SubordinateFlut		Subordinate	LP	Burrow	0.0925	0	na	0	0
SubordinateFlut		Subordinate	LP	Burrow	0.0644444	0	na	0	0
SubordinateFlut		Subordinate	LP	Forage	0.533333	1	0	na	na
SubordinateFlut		Subordinate	LP	Forage	0.493889	0	0	na	na
Subordinate	Control	Subordinate	MP	Burrow	0.129444	0	na	0	1
Subordinate	Control	Subordinate	MP	Forage	0.448333	1	0	na	na
Subordinate	Control	Subordinate	MP	Forage	0.486667	1	1	na	na
Subordinate	Control	Subordinate	MP	Forage	0.263056	0	0	na	na
Subordinate	Control	Subordinate	MP	Burrow	0.0802778	0	na	0	4
Subordinate	Control	Subordinate	LP	Burrow	0.0577778	0	na	0	0
Subordinate	Control	Subordinate	LP	Forage	0.503889	0	0	na	na
Subordinate	Control	Subordinate	LP	Forage	0.219167	0	0	na	na
Subordinate	Control	Subordinate	LP	Burrow	0.0858333	0	na	0	0
SubordinateFlut		Subordinate	LP	Forage	0.248889	1	0	na	na
SubordinateFlut		Subordinate	LP	Forage	0.213889	0	0	na	na
SubordinateFlut		Subordinate	LP	Forage	0.453056	1	0	na	na
SubordinateFlut		Subordinate	LP	Burrow	0.0866667	0	na	2	0
SubordinateFlut		Subordinate	LP	Forage	0.333889	2	0	na	na
SubordinateFlut		Subordinate	LP	Forage	0.351667	4	1	na	na
SubordinateFlut		Subordinate	LP	Forage	0.263889	0	0	na	na
SubordinateFlut		Subordinate	LP	Forage	0.186389	0	0	na	na
SubordinateFlut		Subordinate	LP	Burrow	0.0508333	0	na	0	1
SubordinateFlut		Subordinate	LP	Forage	0.361389	0	0	na	na
SubordinateFlut		Subordinate	LP	Forage	0.176389	0	0	na	na
SubordinateFlut		Subordinate	LP	Forage	0.329167	0	0	na	na
SubordinateFlut		Subordinate	LP	Burrow	0.0138889	0	na	0	0
SubordinateFlut		Subordinate	LP	Forage	0.271944	0	0	na	na
SubordinateFlut		Subordinate	LP	Forage	0.132222	0	0	na	na
SubordinateFlut		Subordinate	LP	Burrow	0.174444	0	na	0	0
SubordinateFlut		Subordinate	LP	Forage	0.264722	0	0	na	na
SubordinateFlut		Subordinate	LP	Burrow	0.0427778	0	na	0	1
SubordinateFlut		Subordinate	LP	Forage	0.486667	4	0	na	na
SubordinateFlut		Subordinate	LP	Forage	0.508056	0	0	na	na
Subordinate	Control	Subordinate	LP	Forage	0.509167	1	0	na	na
Subordinate	Control	Subordinate	LP	Burrow	0.204167	0	na	0	0
Subordinate	Control	Subordinate	LP	Burrow	0.0508333	0	na	0	0
Subordinate	Control	Subordinate	LP	Forage	0.239444	0	0	na	na
Subordinate	Control	Subordinate	LP	Forage	0.253333	0	0	na	na
Subordinate	Control	Subordinate	LP	Forage	0.458611	0	0	na	na
Subordinate	Control	Subordinate	LP	Forage	0.457778	0	0	na	na
Subordinate	Control	Subordinate	LP	Forage	0.353889	0	0	na	na
Subordinate	Control	Subordinate	LP	Forage	0.335	0	0	na	na
Subordinate	Control	Subordinate	LP	Forage	0.3275	0	0	na	na
Subordinate	Control	Subordinate	LP	Forage	0.228611	0	0	na	na
Subordinate	Control	Subordinate	LP	Forage	0.274167	0	0	na	na
Subordinate	Control	Subordinate	LP	Burrow	0.100278	0	na	0	0
Subordinate	Control	Subordinate	LP	Burrow	0.0780556	0	na	0	5
Subordinate	Control	Subordinate	LP	Forage	0.230556	0	0	na	na
Subordinate	Control	Subordinate	LP	Forage	0.2775	3	0	na	na
Subordinate	Control	Subordinate	LP	Forage	0.2125	0	0	na	na
Subordinate	Control	Subordinate	LP	Forage	0.268333	0	0	na	na
Subordinate	Control	Subordinate	LP	Forage	0.104444	0	0	na	na
Subordinate	Control	Subordinate	LP	Forage	0.245278	0	0	na	na
SubordinateFlut		Subordinate	LP	Forage	0.246667	2	0	na	na
SubordinateFlut		Subordinate	LP	Forage	0.336667	0	0	na	na
SubordinateFlut		Subordinate	LP	Forage	0.335278	0	0	na	na
SubordinateFlut		Subordinate	LP	Forage	0.0858333	0	0	na	na
SubordinateFlut		Subordinate	LP	Forage	0.288611	0	0	na	na
SubordinateFlut		Subordinate	PP	Forage	0.334444	0	0	na	na
SubordinateFlut		Subordinate	PP	Forage	0.326389	0	0	na	na
SubordinateFlut		Subordinate	PP	Forage	0.318333	3	1	na	na
SubordinateFlut		Subordinate	PP	Forage	0.330278	0	0	na	na
SubordinateFlut		Subordinate	PP	Forage	0.336667	0	0	na	na
SubordinateFlut		Subordinate	PP	Forage	0.249444	0	0	na	na
SubordinateFlut		Subordinate	PP	Forage	0.249444	0	0	na	na
SubordinateFlut		Subordinate	PP	Forage	0.233889	1	1	na	na
SubordinateFlut		Subordinate	PP	Forage	0.0894444	0	0	na	na
SubordinateFlut		Subordinate	PP	Burrow	0.0902778	0	na	0	1
SubordinateFlut		Subordinate	PP	Forage	0.346111	0	0	na	na
SubordinateFlut		Subordinate	PP	Forage	0.328889	0	0	na	na
SubordinateFlut		Subordinate	PP	Forage	0.309722	0	0	na	na
SubordinateFlut		Subordinate	PP	Forage	0.264167	0	0	na	na
SubordinateFlut		Subordinate	PP	Forage	0.286111	0	0	na	na
Subordinate	Control	Subordinate	LP	Forage	0.413889	0	0	na	na
Subordinate	Control	Subordinate	LP	Forage	0.278056	0	0	na	na
Subordinate	Control	Subordinate	LP	Forage	0.315833	0	0	na	na
Subordinate	Control	Subordinate	LP	Forage	0.211944	0	0	na	na
Subordinate	Control	Subordinate	LP	Forage	0.346944	0	0	na	na
Subordinate	Control	Subordinate	LP	Forage	0.261389	0	0	na	na
Subordinate	Control	Subordinate	LP	Burrow	0.0563889	0	na	0	0
Subordinate	Control	Subordinate	LP	Forage	0.3125	1	0	na	na
Subordinate	Control	Subordinate	LP	Forage	0.240278	0	0	na	na
Subordinate	Control	Subordinate	LP	Forage	0.111944	0	0	na	na
Subordinate	Control	Subordinate	LP	Forage	0.218889	0	0	na	na
Subordinate	Control	Subordinate	LP	Forage	0.322778	0	0	na	na
Subordinate	Control	Subordinate	LP	Forage	0.256111	0	0	na	na
SubordinateFlut		Subordinate	LP	Forage	0.260278	0	0	na	na
SubordinateFlut		Subordinate	LP	Forage	0.323056	0	0	na	na
SubordinateFlut		Subordinate	PP	Forage	0.331944	0	0	na	na
SubordinateFlut		Subordinate	PP	Forage	0.104444	0	0	na	na
SubordinateFlut		Subordinate	PP	Forage	0.238611	0	0	na	na
SubordinateFlut		Subordinate	PP	Forage	0.320278	0	0	na	na
SubordinateFlut		Subordinate	PP	Forage	0.336667	0	0	na	na
SubordinateFlut		Subordinate	PP	Forage	0.334167	0	0	na	na
SubordinateFlut		Subordinate	PP	Forage	0.226667	0	0	na	na
SubordinateFlut		Subordinate	PP	Forage	0.256944	1	0	na	na
SubordinateFlut		Subordinate	PP	Forage	0.339444	2	1	na	na
SubordinateFlut		Subordinate	PP	Forage	0.340278	1	1	na	na
SubordinateFlut		Subordinate	PP	Forage	0.330556	0	0	na	na
SubordinateFlut		Subordinate	PP	Forage	0.109167	0	0	na	na
SubordinateFlut		Subordinate	PP	Forage	0.244167	1	1	na	na
SubordinateFlut		Subordinate	PP	Forage	0.261111	0	0	na	na
SubordinateFlut		Subordinate	PP	Forage	0.26	1	1	na	na
Subordinate	Control	Subordinate	PP	Forage	0.267778	0	0	na	na
Subordinate	Control	Subordinate	PP	Forage	0.246389	0	0	na	na
Subordinate	Control	Subordinate	PP	Forage	0.335	1	0	na	na
Subordinate	Control	Subordinate	PP	Forage	0.221389	0	0	na	na
Subordinate	Control	Subordinate	PP	Forage	0.253611	0	0	na	na
Subordinate	Control	Subordinate	PP	Forage	0.253889	0	0	na	na
Subordinate	Control	Subordinate	PP	Forage	0.253333	0	0	na	na
Subordinate	Control	Subordinate	PP	Forage	0.256111	0	0	na	na
SubordinateFlut		Subordinate	PP	Forage	0.341389	0	0	na	na
SubordinateFlut		Subordinate	PP	Forage	0.352222	0	0	na	na
SubordinateFlut		Subordinate	PP	Forage	0.336667	0	0	na	na
SubordinateFlut		Subordinate	PP	Forage	0.250833	2	0	na	na
SubordinateFlut		Subordinate	PP	Forage	0.136111	0	0	na	na
SubordinateFlut		Subordinate	PP	Forage	0.123056	0	0	na	na
Subordinate	Control	Subordinate	LP	Forage	0.341944	1	0	na	na
Subordinate	Control	Subordinate	LP	Forage	0.244722	1	1	na	na
Subordinate	Control	Subordinate	LP	Forage	0.251111	0	0	na	na
Subordinate	Control	Subordinate	LP	Forage	0.2475	0	0	na	na
Subordinate	Control	Subordinate	LP	Forage	0.254444	0	0	na	na
Subordinate	Control	Subordinate	LP	Forage	0.239444	0	0	na	na
Subordinate	Control	Subordinate	LP	Burrow	0.0663889	0	na	0	0
Subordinate	Control	Subordinate	LP	Forage	0.381944	0	0	na	na
Subordinate	Control	Subordinate	LP	Forage	0.319167	0	0	na	na
Subordinate	Control	Subordinate	LP	Forage	0.341667	0	0	na	na
Subordinate	Control	Subordinate	LP	Forage	0.346389	0	0	na	na
Subordinate	Control	Subordinate	LP	Burrow	0.0938889	0	na	0	3
Subordinate	Control	Subordinate	LP	Burrow	0.0422222	0	na	0	0
Subordinate	Control	Subordinate	MP	Forage	0.3425	0	0	na	na
Subordinate	Control	Subordinate	MP	Forage	0.340278	0	0	na	na
Subordinate	Control	Subordinate	MP	Burrow	0.0988889	0	na	3	9
Subordinate	Control	Subordinate	MP	Forage	0.363333	0	0	na	na
Subordinate	Control	Subordinate	MP	Forage	0.323611	4	1	na	na
Subordinate	Control	Subordinate	MP	Forage	0.251111	0	0	na	na
Subordinate	Control	Subordinate	MP	Burrow	0.0838889	0	na	1	3
Subordinate	Control	Subordinate	MP	Forage	0.370278	1	0	na	na
Subordinate	Control	Subordinate	MP	Burrow	0.0597222	0	na	0	0
Subordinate	Control	Subordinate	MP	Forage	0.3575	0	0	na	na
Subordinate	Control	Subordinate	MP	Forage	0.257778	0	0	na	na
Subordinate	Control	Subordinate	MP	Forage	0.327778	1	0	na	na
Subordinate	Control	Subordinate	MP	Burrow	0.0947222	0	na	14	8
Subordinate	Control	Subordinate	MP	Forage	0.340278	0	0	na	na
Subordinate	Control	Subordinate	LP	Burrow	0.0780556	0	na	0	0
Subordinate	Control	Subordinate	LP	Forage	0.360833	0	0	na	na
Subordinate	Control	Subordinate	LP	Forage	0.326389	0	0	na	na
Subordinate	Control	Subordinate	LP	Forage	0.241667	0	0	na	na
Subordinate	Control	Subordinate	LP	Burrow	0.0797222	0	na	0	1
Subordinate	Control	Subordinate	LP	Forage	0.533611	0	0	na	na
Subordinate	Control	Subordinate	LP	Forage	0.330278	0	0	na	na
Subordinate	Control	Subordinate	LP	Forage	0.311667	0	0	na	na
Subordinate	Control	Subordinate	LP	Forage	0.331667	0	0	na	na
Subordinate	Control	Subordinate	LP	Forage	0.344444	0	0	na	na
Subordinate	Control	Subordinate	LP	Forage	0.328611	0	0	na	na
Subordinate	Control	Subordinate	PP	Forage	0.341111	0	0	na	na
Subordinate	Control	Subordinate	PP	Forage	0.323889	0	0	na	na
Subordinate	Control	Subordinate	PP	Forage	0.326111	0	0	na	na
Subordinate	Control	Subordinate	PP	Forage	0.386389	0	0	na	na
Subordinate	Control	Subordinate	PP	Forage	0.246667	0	0	na	na
SubordinateFlut		Subordinate	MP	Forage	0.258611	3	0	na	na
SubordinateFlut		Subordinate	MP	Forage	0.283889	0	0	na	na
SubordinateFlut		Subordinate	MP	Burrow	0.0452778	0	na	1	0
SubordinateFlut		Subordinate	MP	Forage	0.329444	0	0	na	na
SubordinateFlut		Subordinate	MP	Forage	0.400556	0	0	na	na
SubordinateFlut		Subordinate	MP	Forage	0.214722	0	0	na	na
SubordinateFlut		Subordinate	MP	Forage	0.248056	0	0	na	na
SubordinateFlut		Subordinate	MP	Burrow	0.0694444	1	na	0	0
SubordinateFlut		Subordinate	MP	Forage	0.339444	3	0	na	na
SubordinateFlut		Subordinate	MP	Forage	0.328611	0	0	na	na
SubordinateFlut		Subordinate	MP	Forage	0.265556	0	0	na	na
SubordinateFlut		Subordinate	MP	Burrow	0.0711111	0	na	0	0
SubordinateFlut		Subordinate	MP	Burrow	0.0952778	0	na	1	3
SubordinateFlut		Subordinate	MP	Forage	0.356111	1	0	na	na
SubordinateFlut		Subordinate	MP	Forage	0.3375	1	0	na	na
SubordinateFlut		Subordinate	MP	Forage	0.264167	2	0	na	na
SubordinateFlut		Subordinate	MP	Forage	0.323889	0	0	na	na
SubordinateFlut		Subordinate	MP	Forage	0.319722	1	0	na	na
SubordinateFlut		Subordinate	MP	Forage	0.2675	1	0	na	na
SubordinateFlut		Subordinate	MP	Burrow	0.035	0	na	0	2
SubordinateFlut		Subordinate	MP	Forage	0.335	0	0	na	na
SubordinateFlut		Subordinate	MP	Forage	0.2475	0	0	na	na
SubordinateFlut		Subordinate	MP	Forage	0.210556	1	0	na	na
Subordinate	Control	Subordinate	LP	Forage	0.255278	0	0	na	na
Subordinate	Control	Subordinate	LP	Forage	0.2425	0	0	na	na
Subordinate	Control	Subordinate	LP	Burrow	0.0838889	0	na	0	1
Subordinate	Control	Subordinate	LP	Forage	0.324722	0	0	na	na
Subordinate	Control	Subordinate	LP	Forage	0.315	0	0	na	na
Subordinate	Control	Subordinate	LP	Forage	0.244167	0	0	na	na
Subordinate	Control	Subordinate	LP	Forage	0.242778	0	0	na	na
Subordinate	Control	Subordinate	LP	Burrow	0.0788889	0	na	0	0
Subordinate	Control	Subordinate	LP	Forage	0.318056	0	0	na	na
Subordinate	Control	Subordinate	LP	Forage	0.3125	0	0	na	na
Subordinate	Control	Subordinate	LP	Forage	0.248611	0	0	na	na
Subordinate	Control	Subordinate	LP	Burrow	0.05	0	na	0	1
Subordinate	Control	Subordinate	LP	Forage	0.323056	0	0	na	na
Subordinate	Control	Subordinate	LP	Forage	0.332778	0	0	na	na
Subordinate	Control	Subordinate	LP	Forage	0.248611	0	0	na	na
Subordinate	Control	Subordinate	LP	Forage	0.322222	0	0	na	na
Subordinate	Control	Subordinate	LP	Forage	0.281389	0	0	na	na
Subordinate	Control	Subordinate	LP	Forage	0.249444	0	0	na	na
Subordinate	Control	Subordinate	LP	Burrow	0.0480556	0	na	0	0
Subordinate	Control	Subordinate	LP	Forage	0.3075	0	0	na	na
Subordinate	Control	Subordinate	LP	Forage	0.293611	0	0	na	na
Subordinate	Control	Subordinate	LP	Forage	0.323056	0	0	na	na
Subordinate	Control	Subordinate	LP	Forage	0.323611	0	0	na	na
Subordinate	Control	Subordinate	LP	Forage	0.341389	0	0	na	na
Subordinate	Control	Subordinate	LP	Forage	0.319167	0	0	na	na
Subordinate	Control	Subordinate	LP	Forage	0.338889	0	0	na	na
Subordinate	Control	Subordinate	LP	Burrow	0.126111	0	na	0	0
Subordinate	Control	Subordinate	PP	Burrow	0.0813889	0	na	0	0
Subordinate	Control	Subordinate	PP	Forage	0.333333	0	0	na	na
Subordinate	Control	Subordinate	PP	Forage	0.317222	0	0	na	na
Subordinate	Control	Subordinate	PP	Forage	0.325	0	0	na	na
Subordinate	Control	Subordinate	PP	Forage	0.189722	0	0	na	na
Subordinate	Control	Subordinate	PP	Forage	0.339167	0	0	na	na
Subordinate	Control	Subordinate	PP	Forage	0.311667	0	0	na	na
Subordinate	Control	Subordinate	PP	Forage	0.324167	0	0	na	na
Subordinate	Control	Subordinate	PP	Forage	0.338889	1	0	na	na
Subordinate	Control	Subordinate	PP	Forage	0.328611	0	0	na	na
Subordinate	Control	Subordinate	PP	Forage	0.329722	0	0	na	na
Subordinate	Control	Subordinate	PP	Forage	0.330278	0	0	na	na
Subordinate	Control	Subordinate	PP	Forage	0.250556	0	0	na	na
Subordinate	Control	Subordinate	PP	Forage	0.310278	0	0	na	na
Subordinate	Control	Subordinate	PP	Forage	0.327778	0	0	na	na
Subordinate	Control	Subordinate	MP	Forage	0.245	0	0	na	na
Subordinate	Control	Subordinate	MP	Burrow	0.0825	0	na	0	0
Subordinate	Control	Subordinate	MP	Burrow	0.0819444	0	na	0	1
Subordinate	Control	Subordinate	MP	Forage	0.363611	0	0	na	na
Subordinate	Control	Subordinate	MP	Forage	0.318056	0	0	na	na
Subordinate	Control	Subordinate	MP	Forage	0.324722	0	0	na	na
Subordinate	Control	Subordinate	MP	Forage	0.322778	0	0	na	na
Subordinate	Control	Subordinate	MP	Burrow	0.0855556	0	na	0	0
Subordinate	Control	Subordinate	MP	Burrow	0.0391667	0	na	0	0
Subordinate	Control	Subordinate	MP	Forage	0.322778	0	0	na	na
Subordinate	Control	Subordinate	MP	Forage	0.336944	0	0	na	na
Subordinate	Control	Subordinate	MP	Forage	0.236667	0	0	na	na
Subordinate	Control	Subordinate	MP	Burrow	0.0852778	0	na	0	0
Subordinate	Control	Subordinate	MP	Forage	0.308056	0	0	na	na
Subordinate	Control	Subordinate	MP	Forage	0.356944	0	0	na	na
Subordinate	Control	Subordinate	LP	Forage	0.251944	0	0	na	na
Subordinate	Control	Subordinate	LP	Burrow	0.0911111	0	na	1	0
Subordinate	Control	Subordinate	LP	Burrow	0.0816667	0	na	0	0
Subordinate	Control	Subordinate	LP	Forage	0.341667	0	0	na	na
Subordinate	Control	Subordinate	LP	Forage	0.339167	0	0	na	na
Subordinate	Control	Subordinate	LP	Burrow	0.0719444	0	na	2	0
Subordinate	Control	Subordinate	LP	Forage	0.350833	0	0	na	na
Subordinate	Control	Subordinate	LP	Forage	0.320278	0	0	na	na
Subordinate	Control	Subordinate	LP	Forage	0.141944	0	0	na	na
Subordinate	Control	Subordinate	LP	Forage	0.248333	0	0	na	na
Subordinate	Control	Subordinate	LP	Forage	0.102222	0	0	na	na
Subordinate	Control	Subordinate	LP	Forage	0.336389	0	0	na	na
Subordinate	Control	Subordinate	LP	Forage	0.341667	0	0	na	na
Subordinate	Control	Subordinate	LP	Forage	0.340833	0	0	na	na
Subordinate	Control	Subordinate	LP	Forage	0.2675	0	0	na	na
Subordinate	Control	Subordinate	LP	Burrow	0.0863889	0	na	4	1
Subordinate	Control	Subordinate	LP	Forage	0.331667	0	0	na	na
Subordinate	Control	Subordinate	LP	Forage	0.335278	0	0	na	na
Subordinate	Control	Subordinate	PP	Forage	0.260556	0	0	na	na
Subordinate	Control	Subordinate	MP	Forage	0.0666667	0	0	na	na
Subordinate	Control	Subordinate	MP	Forage	0.189444	0	0	na	na
Subordinate	Control	Subordinate	MP	Forage	0.255833	0	0	na	na
Subordinate	Control	Subordinate	MP	Forage	0.317222	0	0	na	na
Subordinate	Control	Subordinate	MP	Forage	0.349444	0	0	na	na
Subordinate	Control	Subordinate	MP	Forage	0.230833	0	0	na	na
Subordinate	Control	Subordinate	MP	Forage	0.241944	0	0	na	na
Subordinate	Control	Subordinate	MP	Forage	0.275556	0	0	na	na
Subordinate	Control	Subordinate	MP	Forage	0.339444	0	0	na	na
Subordinate	Control	Subordinate	MP	Forage	0.336111	0	0	na	na
Subordinate	Control	Subordinate	LP	Forage	0.286944	2	0	na	na
Subordinate	Control	Subordinate	LP	Forage	0.344444	0	0	na	na
Subordinate	Control	Subordinate	LP	Forage	0.338333	0	0	na	na
Subordinate	Control	Subordinate	LP	Forage	0.349167	0	0	na	na
Subordinate	Control	Subordinate	LP	Burrow	0.0844444	0	na	0	0
Subordinate	Control	Subordinate	LP	Forage	0.330278	1	0	na	na
Subordinate	Control	Subordinate	LP	Forage	0.321111	0	0	na	na
Subordinate	Control	Subordinate	LP	Forage	0.250556	0	0	na	na
Subordinate	Control	Subordinate	LP	Forage	0.256389	0	0	na	na
Subordinate	Control	Subordinate	LP	Forage	0.255278	0	0	na	na
Subordinate	Control	Subordinate	LP	Forage	0.243333	0	0	na	na
Subordinate	Control	Subordinate	LP	Forage	0.338333	0	0	na	na
Subordinate	Control	Subordinate	LP	Forage	0.256667	0	0	na	na
Subordinate	Control	Subordinate	MP	Forage	0.246667	0	0	na	na
Subordinate	Control	Subordinate	MP	Forage	0.223333	0	0	na	na
Subordinate	Control	Subordinate	MP	Forage	0.241389	0	0	na	na
Subordinate	Control	Subordinate	MP	Forage	0.248611	1	0	na	na
Subordinate	Control	Subordinate	MP	Forage	0.278333	0	0	na	na
Subordinate	Control	Subordinate	MP	Burrow	0.0541667	0	na	0	1
Subordinate	Control	Subordinate	MP	Forage	0.317778	0	0	na	na
Subordinate	Control	Subordinate	MP	Forage	0.325556	0	0	na	na
Subordinate	Control	Subordinate	MP	Forage	0.262222	0	0	na	na
Subordinate	Control	Subordinate	MP	Forage	0.250833	0	0	na	na
Subordinate	Control	Subordinate	LP	Forage	0.232222	1	0	na	na
Subordinate	Control	Subordinate	LP	Forage	0.251111	0	0	na	na
Subordinate	Control	Subordinate	LP	Burrow	0.0858333	0	na	0	1
Subordinate	Control	Subordinate	LP	Burrow	0.0855556	0	na	0	0
Subordinate	Control	Subordinate	LP	Forage	0.261944	0	0	na	na
Subordinate	Control	Subordinate	LP	Forage	0.256111	0	0	na	na
Subordinate	Control	Subordinate	LP	Burrow	0.0963889	0	na	0	0
Subordinate	Control	Subordinate	LP	Forage	0.336389	0	0	na	na
Subordinate	Control	Subordinate	LP	Forage	0.342222	0	0	na	na
Subordinate	Control	Subordinate	LP	Forage	0.250278	0	0	na	na
Subordinate	Control	Subordinate	LP	Forage	0.26	0	0	na	na
Subordinate	Control	Subordinate	LP	Forage	0.248889	0	0	na	na
Subordinate	Control	Subordinate	LP	Forage	0.332778	1	1	na	na
Subordinate	Control	Subordinate	LP	Forage	0.338611	0	0	na	na
Subordinate	Control	Subordinate	LP	Forage	0.335	0	0	na	na
Subordinate	Control	Subordinate	LP	Forage	0.2375	0	0	na	na
Subordinate	Control	Subordinate	LP	Forage	0.243889	0	0	na	na
Subordinate	Control	Subordinate	LP	Burrow	0.055	0	na	0	0
Subordinate	Control	Subordinate	MP	Forage	0.396389	0	0	na	na
Subordinate	Control	Subordinate	MP	Forage	0.342222	0	0	na	na
Subordinate	Control	Subordinate	LP	Forage	1.22139	0	0	na	na
Subordinate	Control	Subordinate	LP	Burrow	0.085	0	na	0	0
Subordinate	Control	Subordinate	LP	Forage	0.250278	0	0	na	na
Subordinate	Control	Subordinate	LP	Forage	0.35	0	0	na	na
Subordinate	Control	Subordinate	LP	Forage	0.294444	0	0	na	na
Subordinate	Control	Subordinate	LP	Forage	0.243056	1	0	na	na
Subordinate	Control	Subordinate	LP	Forage	0.244722	0	0	na	na
Subordinate	Control	Subordinate	LP	Forage	0.254444	0	0	na	na
Subordinate	Control	Subordinate	LP	Forage	0.239444	0	0	na	na
Subordinate	Control	Subordinate	LP	Forage	0.255	0	0	na	na
Subordinate	Control	Subordinate	LP	Burrow	0.0691667	0	na	0	0
Subordinate	Control	Subordinate	LP	Forage	0.237222	0	0	na	na
Subordinate	Control	Subordinate	LP	Forage	0.2525	0	0	na	na
Subordinate	Control	Subordinate	LP	Forage	0.292222	0	0	na	na
Subordinate	Control	Subordinate	LP	Forage	0.322778	0	0	na	na
Subordinate	Control	Subordinate	LP	Forage	0.329722	0	0	na	na
Subordinate	Control	Subordinate	LP	Forage	0.255556	0	0	na	na
Subordinate	Control	Subordinate	LP	Forage	0.2375	0	0	na	na

## Sheet: FigS1
Litter loss category	Drought conditions	Rank	% litters
Litters aborting	Pre-drought	Dominant	18
Litters aborting	Pre-drought	Subordinate	33
Litters aborting	Drought	Dominant	21
Litters aborting	Drought	Subordinate	30
Litters not emerging	Pre-drought	Dominant	13
Litters not emerging	Pre-drought	Subordinate	70
Litters not emerging	Drought	Dominant	28
Litters not emerging	Drought	Subordinate	40
Combined litter loss	Pre-drought	Dominant	29
Combined litter loss	Pre-drought	Subordinate	81
Combined litter loss	Drought	Dominant	43
Combined litter loss	Drought	Subordinate	58

[truncated: 7 more sheets: FigS4, FigS5, FigS6, FigS7a, FigS7b, FigS7c, Sheet1]
